# Supplementary material for: Alternative Protein Sources in the Diet Modulate Microbiota and Functionality in the Distal Intestine of Atlantic Salmon (Salmo salar)
Source: Appl Environ Microbiol. 2017 Feb 15;83(5):e02615-16. doi: 10.1128/AEM.02615-16 (PMC5311410; doi:10.1128/AEM.02615-16)
Supplement: Supplemental material [file AEM.02615-16_zam999117678sd1.xlsx]

## Sheet: Sheet1
Supplementary dataset 1. Primer pair sequences, efficiency, amplicon size and annealing temperature for the genes used for real-time PCR.
Gene name	Gene symbol	5'-3' primer sequence		Amplicon size (bp)	Annealing temp. (°C)	Primer efficiency	GenBank Acc.no	Reference
		Forward	Reverse
Interleukin 1β	il1β	GCTGGAGAGTGCTGTGGAAGA	TGCTTCCCTCCTGCTCGTAG	73	60	1.8	NM_001123582	1
Cluster of differentiation 4α	cd4α	GAGTACACCTGCGCTGTGGAAT	GGTTGACCTCCTGACCTACAAAGG	121	60	1.9	NM_001123611	1
Cluster of differentiation 8β	cd8β	CGCACACACCTCAACAACTC	ATTGATGCGCAGTGTGAAAG	133	59	1.9	NM_001123584	1
Interferon γ-inducible lysosomal thiol reductase	gilt	ACGGAAATGCACACGAATCT	GCCTCCATGCAGTAGACGAT	148	60	1.9	XM_014139824	1
Interferon γ	ifnγ	CTAAAGAAGGACAACCGCAG	CACCGTTAGAGGGAGAAATG	159	60	1.9	NM_001171804	1
Matrix metalloproteinase 13	mmp13	ATTGTTCACGGCTGCTTCTT	CCAGAAGACAGTTCCGTGTG	94	60	2.0	NM_001140524	2
Mucin 2	muc2	TCTGTCCTGATGGGATGAAAC	GGACTCCAAACAAACGCAAT	143	60	2.0	CK885177	2
Ferritin, middle subunit	frim	CCTGGAGACCCATTACCTGA	GCATCCATCTTGGTGAGGTT	84	60	2.0	XM_014189179	this study
Proliferation cell nuclear antigen	pcna	TGAGCTCGTCGGGTATCTCT	GTCCTCATTCCCAGCACACT	170	55	2.0	BT056931	3
Catalase	cat	CCGACCGTCCGTAAATGCTA	GCTTTTCAGATAGGCTCTTCATGTAA	140	58	2.0	BG935638	7
Heat Shock Protein 70	hsp70	CCCCTGTCCCTGGGTATTG	CACCAGGCTGGTTGTCTGAGT	121	60	2.0	BG933934	7
Myeloid differentiation factor 88	myd88	GACAAAGTTTGCCCTCAGTCTCT	CCGTCAGGAACCTCAGGATACT	87	60	1.8	NM_001136545	1
Major histocompatibility complex I	mhcI	CTCAGTCACGCAAGAGCAAG	AGCCATGTTTCCACTGAAGG	111	60	2.0	209733777	4
T-cell receptor γ	tcrγ	AGGCAGCAATCAACGAAAACC	GCTTGACCAAGTCTGGAAACA	116	60	1.9	EU221166	1
Interleukin 6	il6	CCACGAGGTAACCACCTTGC	TGCAGACATGCCTCCTTGTTG	156	60	2.0	NM_001124657	this study
Interleukin 17 A	il17a	AGGGGACAAAGGAGAGGTGT	GGTGACAGAGAGCGTGTGTG	114	60	2.0	GW574233	1
Fatty acid binding protein 2a1	fabp2a1	GGTGCTGAAAACTACCAGAGCCA	GGATTTGAACGTAGCTCTTCTTGG	152	60	2.0	EU880417	5
Glyceraldehyde-3-phosphate dehydrogenase	gapdh	AAGTGAAGCAGGAGGGTGGAA	CAGCCTCACCCCATTTGATG	96	60	1.9	BT050045	6
Hypoxanthine phospho-ribosyltransferase 1	hprtI	CCGCCTCAAGAGCTACTGTAAT	GTCTGGAACCTCAAACCCTATG	255	60	2.0	BT043501	6
RNA polymerase II	rnapolII	CCAATACATGACCAAATATGAAAGG	ATGATGATGGGGATCTTCCTGC	157	60	1.8	BG936649	6
References:
1. Marjara IS, Chickwati EM, Valen EC et al. (2012) Transcriptional regulation of IL-17A and other inflammatory markers during the development of soybean meal-induced enteropathy in the distal intestine of Atlantic salmon (Salmo salar L.). Cytokine 60(1), 186-96.
2. Sahlmann, C, Sutherland, BJG, Kortner, TM et al. (2013) Early response of gene expression in the distal intestine of Atlantic salmon (Salmo salar L.) during the development of soybean meal induced enteritis. Fish Shellfish Immun., 34, 599-609.
3. Kortner TM, Gu JN, Krogdahl Å, et al. (2013) Transcriptional regulation of cholesterol and bile acid metabolism after dietary soyabean meal treatment in Atlantic salmon (Salmo salar L.). Br J Nutr 109:593-604.
4. Kortner TM, Skugor S, Penn MH et al (2012) Dietary soyasaponin supplementation to pea protein concentrate reveals nutrigenomic interactions underlying enteropathy in Atlantic salmon (Salmo salar). BMC Vet Res 8:101.
5. Venold FF, Penn MH, Thorsen J, et al. (2013) Intestinal fatty acid binding protein (fabp2) in Atlantic salmon (Salmo salar): Localization and alteration of expression during development of diet induced enteritis. Comp Biochem Physiol A 164, 229–240.
6. Kortner TM, Valen EC, Kortner H, et al.(2011) Candidate reference genes for quantitative real-time PCR (qPCR) assays during development of a diet-related enteropathy in Atlantic salmon (Salmo salar L.) and the potential pitfalls of uncritical use of normalization software tools. Aquaculture 318, 355–363.
7. Sagstad A, Sanden M, Krogdahl Å et al (2008) Organs development, gene expression and health of Atlantic salmon (Salmo salar L.) fed genetically modified soybeans compared to the near-isogenic non-modified parental line Aquaculture Nutr 14:556-572.
