# Supplementary material for: Alternative Protein Sources in the Diet Modulate Microbiota and Functionality in the Distal Intestine of Atlantic Salmon (Salmo salar)
Source: Appl Environ Microbiol. 2017 Feb 15;83(5):e02615-16. doi: 10.1128/AEM.02615-16 (PMC5311410; doi:10.1128/AEM.02615-16)
Supplement: Supplemental material [file AEM.02615-16_zam999117678sd2.xlsx]

## Sheet: Sheet1
Supplementary dataset 2. Relative abundance of all OTU for each sample in digesta and mucosa.
	FM_dig	FM_dig	FM_dig	FM_dig	FM_dig	PM_dig	PM_dig	PM_dig	PM_dig	PM_dig	SBMWG_dig	SBMWG_dig	SBMWG_dig	SBMWG_dig	SBMWG_dig	SPCPM_dig	SPCPM_dig	SPCPM_dig	SPCPM_dig	SPCPM_dig	GMWG_dig	GMWG_dig	GMWG_dig	GMWG_dig	GMWG_dig	FM_muc	FM_muc	FM_muc	FM_muc	FM_muc	PM_muc	PM_muc	PM_muc	PM_muc	PM_muc	SBMWG_muc	SBMWG_muc	SBMWG_muc	SBMWG_muc	SBMWG_muc	SPCPM_muc	SPCPM_muc	SPCPM_muc	SPCPM_muc	SPCPM_muc	GMWG_muc	GMWG_muc	GMWG_muc	GMWG_muc
	sample1	sample3	sample4	sample19	sample21	sample6	sample7	sample8	sample22	sample24	sample9	sample10	sample25	sample26	sample28	sample12	sample13	sample30	sample31	sample32	sample15	sample16	sample18	sample33	sample34	sample37	sample39	sample40	sample57	sample59	sample42	sample43	sample44	sample60	sample62	sample46	sample47	sample64	sample65	sample67	sample49	sample50	sample69	sample70	sample71	sample52	sample53	sample55	sample72
Bacteria|Other|Other|Other|Other|Other	0.132146	0.236621	0.0997397	0.115737	0.551611	0.427892	1.03459	0.372629	0.570981	0.439635	0.64154	0.999217	1.35359	0.611487	0.434952	0.53338	0.037567	0.175074	0.122647	0.0711642	0.462912	0.662045	0.619195	0.356952	0.695548	2.89668	1.07665	0.0152788	1.75342	0.0334504	0.559486	5.23909	0.515722	0.625034	0.558763	4.46361	2.70194	2.50784	0.1473	0.348462	0.0742716	2.50688	2.91352	2.33522	0.622448	0.633112	2.35374	1.67773	0.97861
Acidobacteria|Acidobacteria-6|iii1-15|Other|Other	0	0	0	0	0	0	0	0	0	0	0	0	0	0	0	0	0	0	0	0	0	0	0	0	0	0.0286517	0	0	0	0	0	0	0	0	0	0	0	0	0	0	0	0	0	0	0.268898	0	0	0.129056	0
Acidobacteria|Holophagae|Holophagales|Holophagaceae	0	0	0	0	0.00255376	0.00281508	0	0.00376393	0	0.0236726	0	0	0	0.0163791	0.00649182	0	0	0.00407149	0	0.00474428	0	0	0	0	0	0.0888201	0.0178846	0	0	0	0.00160772	0.231847	0.132779	0	0.180046	0.0692521	0	0.15047	0.1473	0	0.128287	0.103702	0.16596	0.218245	0	0	0	0	0.0139801
Acidobacteria|Solibacteres|Solibacterales	0	0	0	0	0	0	0	0	0	0	0	0	0	0	0	0	0	0	0	0	0	0	0	0	0	0	0	0	0	0	0	0	0.107763	0	0	0	0	0	0	0	0	0	0	0	0.00497958	0	0.175613	0	0
Acidobacteria|[Chloracidobacteria]|RB41|Ellin6075	0	0	0	0	0.0204301	0.00281508	0	0	0	0	0	0.114368	0	0	0	0	0	0.040715	0	0	0	0	0	0	0	0.217753	0	0	0	0.0111501	0	0	0	0	0	0	0.647102	0.0125392	0	0.00849907	0	0	0	0	0	0	0	0	0.0139801
Acidobacteria|[Chloracidobacteria]|[Chloracidobacterales]|[Chloracidobacteraceae]	0	0	0	0	0	0	0	0	0	0	0	0	0	0	0	0	0	0	0	0	0	0	0	0	0	0	0	0	0	0	0.00321543	0	0	0	0	0	0	0	0	0	0	0	0	0	0.572652	0	0	0	0
Actinobacteria|Acidimicrobiia|Acidimicrobiales	0	0	0	0	0	0	0	0	0	0	0	0	0	0	0	0	0	0	0	0	0	0	0	0	0	0.415449	0	0	0	0	0	0	0	0	0	0	0	0	0	0	0.00337598	0	0	0	0	0	0	0	0
Actinobacteria|Acidimicrobiia|Acidimicrobiales|C111	0.00216633	0	0	0	0	0	0	0	0	0	0	0	0	0	0	0	0	0	0	0	0	0	0	0	0	0	0	0	0	0.00557507	0.00160772	0.35421	0.00192434	0	0	0	0	0	0	0	0.00337598	0.00450877	0	0	0	0.0474834	0	0	0
Actinobacteria|Acidimicrobiia|Acidimicrobiales|EB1017	0	0	0	0	0	0	0	0	0	0	0	0	0	0	0	0.00250413	0	0	0	0	0	0	0	0	0	0	0	0	0.147484	0	0	0	0	0	0	0	0	0	0	0.00849907	0	0	0	0.0109123	0.0149388	0	0	0	0
Actinobacteria|Actinobacteria|Actinomycetales|Other|Other	0	0	0	0	0	0.0337809	0.0330892	0.0112918	0.013051	0.00676361	0.00445514	0.00601938	0	0	0	0	0	0	0	0.00474428	0	0	0	0	0	0.00573033	0.0107308	0.00305577	0.00204838	0	0.00643087	0	0.20398	0.420281	0.00620848	0	0.00567634	0.0250784	0	0	0.185679	0	0	0	0.00497958	0	0.00262109	0	0
Actinobacteria|Actinobacteria|Actinomycetales	0.00216633	0	0	0	0	0.00281508	0	0.00752785	0.00326275	0.0135272	0	0	0	0	0	0	0	0.00407149	0	0.00948857	0	0	0.0123839	0	0	0.00286516	0.182423	0.293354	0.0102419	0	0.229904	0.318789	0.00192434	0.00538822	0.0682933	0.0944347	0.136232	0.125392	0	0.0254972	0	0	0	0.120035	0.244	0.0158278	0.00262109	0.368732	0
Actinobacteria|Actinobacteria|Actinomycetales|ACK-M1	0.00649899	0.00463962	0.00729803	0	0.00766127	0.00563016	0.041913	0.0150557	0.0326275	0.0202908	0.0178205	0.0601938	0.0184162	0.0327582	0	0.00751239	0.0102456	0.00814299	0.00613234	0.00948857	0.0110217	0.00778877	0	0	0	0.174775	0.0178846	0.73644	0.415822	1.13731	0.266881	1.25262	0.111611	0.33407	0.670516	0.856208	0.896861	1.47962	0.883797	0.101989	0.752844	0.486947	0.37802	0.283719	0.512897	0.300728	0.230656	0.359513	0.181742
Actinobacteria|Actinobacteria|Actinomycetales|Brevibacteriaceae|Brevibacterium	0.019497	0	0.00243268	0	0	0.0872674	0.0727963	0.0451671	0.026102	0.16909	0.00445514	0.00601938	0.0276243	0.00545971	0.00649182	0.00250413	0.00341518	0.00814299	0	0	0	0.00778877	0	0	0	0	0.0786923	0.537815	0	0	0.00160772	0	0.213601	0.285576	0.322841	0	0	0	0	0.0509944	0	0	0	0	0	0	0	0	0.0419404
Actinobacteria|Actinobacteria|Actinomycetales|Corynebacteriaceae|Corynebacterium	0.454929	0.011599	0.0948744	0.00350717	0.0255376	0.974017	1.0015	0.534478	0.880942	2.15083	0.418783	0.28893	0.092081	0.114654	0.564788	0.26043	0.252724	0.118073	0.0490587	0.241958	0.143282	0.202508	0.148607	6.4876	0.158983	0.00286516	0.296885	0	0	0.00557507	0.00482315	0.164225	0.103914	2.37621	0.180046	0.0125913	0	0.163009	0.229133	0.773415	0.00337598	0	0	0	0.00497958	0	0	0	9.10108
Actinobacteria|Actinobacteria|Actinomycetales|Dermabacteraceae|Brachybacterium	0.0844869	0.00231981	0.0194614	0	0	0.00281508	0.0110297	0	0	0.016909	0.0222757	0	0	0	0.0129836	0	0	0.00407149	0	0	0	0	0	0	0	0	0	0.889228	0	0	0.00160772	0	0	0	0	0	0	0	0	0	0	0	0	0	0	0	0	0	0
Actinobacteria|Actinobacteria|Actinomycetales|Dietziaceae|Other	0	0	0	0	0	0.0112603	0.0176476	0.00752785	0	0.016909	0.00445514	0	0	0	0	0	0	0	0	0	0.0110217	0	0	0	0	0	0	0	0	0	0	0	0	0	0	0.00629564	0.272464	0.0125392	0.0163666	0	0	0	0	0	0	0	0	0.00921829	0
Actinobacteria|Actinobacteria|Actinomycetales|Dietziaceae|Dietzia	0.00649899	0.00927924	0.0121634	0	0	0.0309659	0.0661784	0	0.00326275	0.0135272	0.0178205	0	0.0184162	0	0	0.0175289	0.0102456	0	0	0.00474428	0	0	0	0	0	0.226348	0	0.00305577	0	0	0.00321543	0	0	0	0	0	0	0	0	0	0	0	0.00921999	0	0	0	0	0	0
Actinobacteria|Actinobacteria|Actinomycetales|Intrasporangiaceae|Janibacter	0.00216633	0	0	0	0	0	0	0	0	0	0.00445514	0	0	0	0	0	0	0	0	0	0	0	0	0	0	0	0	0.00305577	0.00409677	0	0	0.00322009	0	0	0.00620848	0	0.505194	0	0	0	0.00337598	0.00450877	0.00921999	0	0	0	0.00262109	0	0
Actinobacteria|Actinobacteria|Actinomycetales|Microbacteriaceae|Other	0	0.00927924	0.0389228	0.00701434	0.0383063	0.0591166	0.0727963	0.0188196	0.0293647	0.0642543	0.0801925	0.0180581	0.092081	0.0109194	0.0194755	0.0450744	0.0239063	0.032572	0.018397	0.03321	0.0330651	0.0233663	0.185759	0	0	0.747808	0.597346	0.592819	0.0901288	1.56659	0.92926	1.32024	0.221299	0.506493	1.23549	0.906573	0.874156	0.714734	1.21113	0.305966	0.651565	1.48789	1.02342	0.589262	1.1453	0.981323	1.22405	0.857301	0.181742
Actinobacteria|Actinobacteria|Actinomycetales|Microbacteriaceae	0	0	0	0	0	0	0	0	0	0	0	0	0	0	0	0	0	0	0	0	0	0	0	0	0	0	0	0.00305577	0	0	0	0	0	0	0	0	0	0	0	0	0.337598	0.0135263	0	0.0109123	0	0	0	0	0
Actinobacteria|Actinobacteria|Actinomycetales|Microbacteriaceae|Candidatus Rhodoluna	0	0.00231981	0.00729803	0	0	0.00281508	0	0	0.013051	0.00338181	0.00891027	0	0.0092081	0	0	0	0	0	0.018397	0.00474428	0	0	0	0	0	0.249269	0.118038	0.366692	0.145435	0.301054	0.115756	0.00644019	0.130855	0.237082	0.322841	0.00629564	0	0.0125392	0.0327332	0.118987	0.00337598	0.0811579	0.3688	0.316456	0.00497958	0.221589	0	0.00921829	0
Actinobacteria|Actinobacteria|Actinomycetales|Microbacteriaceae|Leucobacter	0	0	0	0.00350717	0	0.00563016	0	0	0.00326275	0.0202908	0	0	0	0	0.00649182	0	0	0	0	0	0	0	0	0	0	0.35528	0	0	0	0	0.244373	0	0	0	0.00620848	0	0.334904	0	0.0163666	0	0.00337598	0	0	0	0.229061	0	0.00262109	0.00921829	0
Actinobacteria|Actinobacteria|Actinomycetales|Microbacteriaceae|Microbacterium	0.0108317	0.0162387	0.00486535	0	0.0689514	0.0675619	0.0595606	0.0188196	0.0293647	0.016909	0.0222757	0.0180581	0.0276243	0.0272985	0.0194755	0.0475785	0.0512278	0.0651439	0.00613234	0.0474428	0	0.0467326	0.0123839	0	0.0198728	0.845224	0.765461	1.49427	1.36217	1.9234	1.94051	1.41684	1.98591	3.08745	0.627057	1.14581	1.52126	1.61755	1.84943	0.314465	2.17413	0.315614	3.24544	0.862069	3.89403	1.15543	1.55955	1.66851	0.195722
Actinobacteria|Actinobacteria|Actinomycetales|Microbacteriaceae|Mycetocola	0.00433266	0	0	0	0	0.00281508	0.00441189	0	0.00326275	0.00338181	0.00445514	0.00601938	0.0184162	0.00545971	0	0	0.00341518	0.00814299	0.00613234	0	0.0330651	0.0155775	0	0	0.0397456	0.00286516	0	0	0	0	0.00321543	0.00322009	0	0.0107764	0.00620848	0	0.00567634	0	0.425532	0	0.010128	0	0.00921999	0	0	0	0.00524219	0	0
Actinobacteria|Actinobacteria|Actinomycetales|Microbacteriaceae|Pseudoclavibacter	0	0	0	0	0	0	0	0	0	0	0	0	0	0	0	0.00250413	0.0136607	0	0	0	0	0	0	0	0	0	0	0	0.00204838	0	0	0	0	0	0	0	0.00567634	0.263323	0.638298	0	0.384862	0	0	0	0	0	0.00262109	0	0
Actinobacteria|Actinobacteria|Actinomycetales|Micrococcaceae|Other	0	0.00463962	0	0	0	0	0	0	0	0	0	0.00601938	0	0	0	0	0	0	0	0	0	0	0	0	0	0.00286516	0.00357692	0.00611154	0	0	0.0900322	0	0.00769734	0	0.0248339	0	0	0.0125392	0	0	0	0	0	0.163684	0	0	0.00524219	0	0
Actinobacteria|Actinobacteria|Actinomycetales|Micrococcaceae|Arthrobacter	0	0	0	0	0.00255376	0.0816372	0.0595606	0.0414032	0.026102	0.101454	0.0133654	0	0	0	0	0	0	0.00814299	0	0	0	0	0	0	0	0.00286516	0	0	0	0.223003	0.254019	0.0515215	0	0.355623	0	0	0	0.30094	0	0.00849907	0	0	0	0	0	0	0	0	0
Actinobacteria|Actinobacteria|Actinomycetales|Micrococcaceae|Rothia	0.00866532	0.00231981	0.00729803	0.00701434	0	0.00844523	0	0.0225836	0.0228392	0.016909	0.0623719	0.00601938	0.0184162	0	0.00649182	0.00500826	0	0.016286	0.0429264	0	0	0.0155775	0	0	0	0	0	0	0	0	0	0	0	0.0269411	0	0	0	0.0125392	0.0163666	0	0.00337598	0	0	0	0	0	0	0	0
Actinobacteria|Actinobacteria|Actinomycetales|Nocardiaceae|Rhodococcus	0	0.00231981	0.00486535	0	0	0.00563016	0.00220595	0	0.00326275	0	0	0.0120388	0	0.00545971	0	0	0	0	0	0.00474428	0.0220434	0	0	0	0	0.495674	0.0608077	0.375859	0.00614515	0.111501	0.800643	0.00322009	0.359851	0.00538822	0.40976	0.00629564	0	0.0125392	0.507365	0.0254972	0.418622	0.00450877	0.479439	0	0.0149388	0.316556	0.228035	0.534661	0.097861
Actinobacteria|Actinobacteria|Actinomycetales|Nocardiopsaceae|Other	0	0	0	0	0	0.00281508	0.00220595	0	0	0	0	0	0	0	0	0	0	0	0	0.00474428	0	0	0	0	0	0	0	0	0	0	0	0	0	0.366399	0.00620848	0	0	0	0	0	0	0	0	0	0	0	0	0	0
Actinobacteria|Actinobacteria|Actinomycetales|Propionibacteriaceae|Propionibacterium	0	0	0	0	0.0153225	0	0	0.00376393	0.00978825	0	0	0.00601938	0.0092081	0	0.00649182	0	0	0	0	0	0	0	0	0	0	0	0	0	0	0	0.200965	0	0	0.15087	0	0.10073	0.034058	0	0.180033	0.00849907	0.135039	0	0.11986	0.196421	0.00497958	0.0158278	0	0.0368732	0.0279603
Actinobacteria|Coriobacteriia|Coriobacteriales|Coriobacteriaceae|Other	0.175473	0.0904725	0.243268	0.0350717	0.173655	0.0563016	0.194123	0.0752785	0.101145	0.0338181	0.0935579	0.0541744	0.0368324	0.0272985	0.0519346	0.0250413	0.194665	0.0855014	0.153308	0.118607	0.0661303	0.101254	0.123839	0.0178476	0.158983	0	0	0	0	0	0	0	0	0	0	0	0	0	0	0	0	0	0	0	0	0	0	0	0
Actinobacteria|Coriobacteriia|Coriobacteriales|Coriobacteriaceae|Atopobium	0.461428	0.644907	0.909821	0.466454	0.301343	0.236467	0.886791	0.278531	0.218604	0.179236	0.351956	0.19262	0.331492	0.338502	0.103869	0.235388	0.437144	0.403078	0.600969	0.488661	0.31963	0.459537	0.50774	0.0178476	0.417329	0	0	0	0.0409677	0	0	0.00322009	0	0.0538822	0.012417	0	0	0.0125392	0	0	0	0	0.14752	0	0	0	0	0	0
Actinobacteria|Thermoleophilia|Solirubrobacterales|Other|Other	0	0	0	0	0	0	0	0	0	0	0	0	0	0	0	0	0	0	0	0	0	0	0	0	0	0	0	0	0.00614515	0	0	0	0.225147	0	0	0	0	0	0.0163666	0	0	0	0	0	0	0	0	0.00921829	0
Armatimonadetes|Armatimonadia|Armatimonadales|Armatimonadaceae|Armatimonas	0	0.00231981	0	0	0	0	0	0	0	0	0	0.078252	0	0	0	0	0	0	0	0	0	0	0	0	0	0	0	0	0	0.40698	0	0	0	0	0	0	0	0	0	0	0	0	0	0	0	0	0	0	0
Armatimonadetes|Armatimonadia|FW68	0	0	0	0	0	0	0	0	0	0	0	0	0	0	0	0	0	0	0	0	0	0	0	0	0	0	0.00715384	0	0.00204838	0	1.44212	0	0.00192434	0	0	0	0	0.890282	0	0.36546	0.00337598	0	0	0	0.00497958	0	0	0	0.209702
Armatimonadetes|[Fimbriimonadia]|[Fimbriimonadales]|[Fimbriimonadaceae]|Fimbriimonas	0	0.0951122	0.0681149	0.0105215	0.306451	0.340624	1.85741	0.101626	0.208816	0.138654	0.32077	0.300969	0.478821	0.0709762	0.279148	1.31717	0.379085	0.10993	0.147176	0.284657	0.407803	0.288184	0.0743034	0.00892379	0.13911	5.59567	0.665307	3.2605	1.07335	5.60852	4.53215	3.20077	2.70946	2.38159	1.39691	0.610677	0.584663	2.21944	4.45172	1.60632	3.38274	2.91267	3.0887	1.41859	1.79265	11.0478	0.920004	1.13385	1.52384
Bacteroidetes|Other|Other|Other|Other	0.127814	0.218062	0.162989	0.157823	0.120027	0.126678	0	0.222072	0.0685177	0.0473453	0.0445514	0.0421357	0.0644567	0.212929	0	0	0.0956251	0.280933	0.196235	0.00948857	0.121239	0.0934652	0.458204	0	0.158983	0.578763	0	0.00611154	0.0245806	0.769359	0.0948553	0	0.644652	0.716633	0.0372509	0.428104	0.0567634	0.0250784	0	0.101989	0.280207	0.257	0.885119	0.0545613	0.00995917	0.0316556	1.54382	0	0.0559206
Bacteroidetes|Bacteroidia|Bacteroidales|Other|Other	0.164641	0.294616	0.0656822	0.189387	0	0.219576	0	0.161849	0.114196	0.0541089	0.33859	0.68019	0.294659	0.092815	0.07141	0	0.150268	0.309434	0.386337	0.118607	0.529042	0.373861	0.458204	0	0.178855	0.212022	0.0822692	0	0	0	0	0	0	0.177811	0	0	0	0	0	0	0.00337598	0	0	0	0	0.0474834	0	0	0
Bacteroidetes|Bacteroidia|Bacteroidales	0	0	0	0	0.0612902	0	0	0.00376393	0.0065255	0	0	0.00601938	0.0368324	0	0	0	0	0	0	0.00948857	0.0110217	0.0155775	0	0	0	0	0	0	0	0.0111501	0	0	0	0	0	0	0	0	0	0	0.0135039	0	0	0	0	0.443178	0	0	0
Bacteroidetes|Bacteroidia|Bacteroidales|Bacteroidaceae	0	0	0	0	0	0	0.0860319	0	0.00326275	0	0	0	0	0	0	0	0	0	0	0	0	0	0	0	0	0	0	0	0	0	0	0	0	0	0	0	0	0	0	0	0	0	0	0	0	0	0	0	0
Bacteroidetes|Bacteroidia|Bacteroidales|Bacteroidaceae|Bacteroides	2.53677	4.78113	2.70757	3.02318	1.53736	5.21071	0.840466	5.72117	3.62491	3.31079	3.57302	3.15416	5.06446	3.52697	2.16827	2.53168	3.74304	3.30605	5.04078	1.46124	5.24634	2.99868	5.56037	5.52383	3.8752	0.106011	0.439961	0.00305577	0.0860321	0	0	0.00322009	0	0.24247	0.596014	0.119617	0.266788	0.489028	0	0.0339963	0	0.0315614	0	0	0	0.0158278	0	0	1.56578
Bacteroidetes|Bacteroidia|Bacteroidales|Marinilabiaceae	0.00216633	0	0.0510862	0.0105215	0.181317	0	0.125739	0	0	0.0236726	0.0445514	0.162523	0.0092081	0.0545971	0	0	0.0990403	0.0529294	0	0.0237214	0.0220434	0.0311551	0	0	0	0	0.00715384	0	0.00204838	1.18749	0.528939	0.862985	0.00192434	0.0161647	0.341466	0	0	0	0.425532	0.0169981	0.904764	0.257	0	0.72021	0.622448	0.0158278	0	0	0.0139801
Bacteroidetes|Bacteroidia|Bacteroidales|Porphyromonadaceae|Paludibacter	0.012998	0.0231981	0	0.0175359	0.107258	0.123863	0.10368	0.0225836	0.078306	0.0135272	0.0267308	0.0300969	0.0276243	0.0109194	0.0519346	0	0.075134	0.0285005	0	0.0474428	0.0110217	0.0389438	0.0371517	0	0.0397456	0.415449	0.175269	0	0.0778385	0	0.0353698	0	0.556133	0.307129	0.639474	0	0.368962	0.137931	0.327332	0.135985	0.405118	0.302088	0.03688	0.469227	0.00497958	0	0	0	0.0139801
Bacteroidetes|Bacteroidia|Bacteroidales|Porphyromonadaceae|Porphyromonas	0	0	0.0364901	0	0	0	0	0	0	0	0	0	0	0	0	0.280463	0	0	0.036794	0	0	0	0	0	0	0	0	0	0	0	0	0	0	0	0	0	0	0	0	0	0	0	0	0	0	0	0	0	0
Bacteroidetes|Bacteroidia|Bacteroidales|Rikenellaceae	0	0	0	0	0	0	0	0	0	0	0	0	0	0	0	0	0	0	0	0	0	0	0	0	0	0	0	0	0	0	0	0.972468	0	0	0	0	0	0	0	0	0	0	0	0	0	0	0	0	0
Bacteroidetes|Bacteroidia|Bacteroidales|Rikenellaceae|Blvii28	0.00433266	0	0	0	0.00255376	0.00563016	0	0	0.0065255	0.00338181	0	0	0	0	0	0	0.00341518	0.00407149	0	0	0	0	0	0	0	0.315168	0.00357692	0	0.288822	0.228578	0.488746	0.00322009	0.511873	1.08842	0.397343	0.34626	0.561957	1.06583	1.44026	0.237974	0.600925	0.631228	0	0.381929	0.448163	0	1.26599	0.737463	0.251643
Bacteroidetes|Cytophagia|Cytophagales|Other|Other	0.0779879	0.315494	0.447612	0.0876793	1.1926	0.810742	0.295597	0.432852	0.65255	0.263781	0.445514	1.30621	0.303867	0.223848	0.0908855	0.726198	0.17759	0.460079	0.833998	0.526615	0.694368	0.475115	0.458204	0.0267714	0.476948	1.81938	1.84927	1.2437	3.1033	3.52344	3.61897	0.653679	2.88265	3.02279	2.82486	3.95996	4.14372	5.07837	3.53519	2.13327	3.21056	3.17417	4.79439	7.94413	3.0973	3.03894	2.44548	6.74779	0.629107
Bacteroidetes|Cytophagia|Cytophagales|Cyclobacteriaceae	0	0	0	0	0	0	0	0	0	0	0	0	0	0	0	0	0	0	0	0	0	0	0	0	0	0	0	0	0.00204838	0.105926	0	0	0	0	0.298007	0	0.198672	0	0	0	0	0	0	0	0	0	0	0	0
Bacteroidetes|Cytophagia|Cytophagales|Cytophagaceae|Other	0.00216633	0.0301575	0.0145961	0.00350717	0.109812	0.00563016	0.00441189	0.0225836	0.104408	0.135272	0.200481	0.10233	0.0276243	0.0491374	0.0649182	0.0150248	0.0614733	0.016286	0.0674557	0.147073	0.0991954	0.0545214	0.173375	0.00892379	0	0.0544381	0.186	0.0213904	0.335935	0.613258	0.861736	0.0740621	0.398337	0.765127	0.0745018	0.963233	0.613044	0.112853	0.785597	0.424953	0.719084	0.0495965	0.28582	1.08031	0.0896325	0.411523	0.369574	0.0460914	0.195722
Bacteroidetes|Cytophagia|Cytophagales|Cytophagaceae	0	0	0	0	0	0	0	0	0	0	0	0	0	0	0	0	0	0	0	0	0	0	0	0	0	0	0	0	0	0	0	0	0	0	0	0	0	0	0	0	0	0	0.22128	1.01484	0	0	0	0	0
Bacteroidetes|Cytophagia|Cytophagales|Cytophagaceae|Cytophaga	0.00866532	0	0.00729803	0	0	0	0	0	0	0	0	0	0	0	0	0.00250413	0	0	0	0.00474428	0	0	0	0	0	0	0.0786923	0	0.137242	0	0	0	0	0	0	0	0	0	0.0163666	0.00849907	0	0	0	0	0	0	0.634305	0	0
Bacteroidetes|Cytophagia|Cytophagales|Cytophagaceae|Flectobacillus	0.00216633	0	0	0	0	0	0.114709	0	0	0	0	0	0.0184162	0	0	0	0	0	0	0.00474428	0.0661303	0	0.0743034	0	0.198728	0	0.00357692	0	0.00204838	0.234153	0.00160772	0	0.558057	0.0646587	0	0.0125913	0.210024	0	0	0	0.00337598	0	0.00921999	0.0109123	0	0	0	0	0
Bacteroidetes|Cytophagia|Cytophagales|Cytophagaceae|Hymenobacter	0	0	0	0	0	0	0	0	0	0	0	0	0	0	0	0	0	0	0	0	0.154304	0	0	0	0	0	0	0	0	0	0	0	0	0.00538822	0	0	0	0.915361	0	0	0	0	0	0	0	0	0	0	0
Bacteroidetes|Cytophagia|Cytophagales|Cytophagaceae|Leadbetterella	0	0	0	0	0	0	0	0	0	0	0	0	0	0	0	0	0	0	0	0	0	0	0	0	0	0	0	0	0	0	0.00160772	0	0	0	0	0	0.0113527	0.363636	0.0163666	0.00849907	0.00337598	0	0	0	0	0	0.366953	0	0
Bacteroidetes|Cytophagia|Cytophagales|Cytophagaceae|Rudanella	0	0	0	0	0	0	0	0	0	0	0	0	0.128913	0	0	0	0	0	0	0	0	0	0	0	0.0198728	0	0	0	0	0	0	0.00322009	0	0	0	0	0	0	0	0	0	0	0.424119	0	0	0	0	0	0.0139801
Bacteroidetes|Cytophagia|Cytophagales|Flammeovirgaceae|Roseivirga	0	0	0	0	0	0	0	0	0	0	0	0	0	0	0	0.197826	0	0	0	0	0	0	0	0	0	0	0	0	0	0	0	0	0	0	0	0	0	0	0	0	0	0	0	0	0	0	0	0	0
Bacteroidetes|Flavobacteriia|Flavobacteriales|Other|Other	0	0	0	0	0	0	0	0.0150557	0.00326275	0	0	0	0.0828729	0	0.07141	0	0	0	0	0	0	0	0.0123839	0	0	0	0.207461	0	0	0	0	0	0.00192434	0	0	0	0	0.0125392	0	0.0254972	0	0.00450877	0	0	0	0	0	0	0
Bacteroidetes|Flavobacteriia|Flavobacteriales|Cryomorphaceae|Fluviicola	0.0173306	0.0463962	0.0778456	0.021043	0.109812	0.0647468	0.0683844	0.0715146	0.0880942	0.0845451	0.0712822	0.0902907	0.0092081	0.038218	0.0649182	0.0550909	0.0204911	0.0285005	0.055191	0.0616757	0.0330651	0.0934652	0.0495356	0.00892379	0.178855	1.04579	0.529384	2.02292	1.31506	0.82511	1.07235	3.14925	0.702382	0.506493	1.15478	0.371443	0.488165	2.60815	0.376432	0.45895	0.638061	1.97484	1.7979	2.83719	0.408326	1.56695	1.50451	1.60398	0.279603
Bacteroidetes|Flavobacteriia|Flavobacteriales|Flavobacteriaceae|Other	0.00866532	0.0347971	0.0705476	0	0.0791665	0.0112603	0.0286773	0.0715146	0.0489412	0.0405817	0.0935579	0.0601938	0.0736648	0.0436777	0.0259673	0.195322	0.0307367	0.032572	0.073588	0.0853971	0.0551086	0.0545214	0.0371517	0	0.158983	0.106011	0.100154	0.256684	0.0184354	0.183977	0.528939	0.708421	0.0596544	0.113153	0.465636	0.226643	0.068116	0.275862	0.0327332	0.212477	0.313966	0.189368	0.12908	0.120035	0.229061	0.459006	0.322395	0.672935	0.0699007
Bacteroidetes|Flavobacteriia|Flavobacteriales|Flavobacteriaceae|Flavobacterium	0.246962	0.781776	1.09957	0.147301	2.45927	1.42161	3.62878	1.69377	1.54654	1.46432	1.97363	3.05785	1.56538	0.775278	1.22695	1.85556	1.22605	1.44131	1.18967	2.55242	1.56508	1.34746	2.27864	0.0267714	1.72893	6.73314	3.49108	5.36898	4.51668	8.08385	12.3167	6.92964	5.20533	6.20723	13.8139	7.81289	9.36028	9.07837	9.59083	4.42801	9.42237	9.22494	5.48589	14.4042	8.25615	15.1947	11.4175	4.24041	1.84538
Bacteroidetes|Flavobacteriia|Flavobacteriales|Flavobacteriaceae|Myroides	0.0433266	0.0139189	0.0851437	0.119244	0.0306451	0.163274	0	0.372629	0.254494	0.121745	0	0	0.184162	0.0163791	0.0259673	0.120198	0.0170759	0.0732869	0.073588	0.0426985	0.0330651	0	0.0371517	0.00892379	0.0198728	0	0.100154	0	0	0	0	0	0	0	0	0	0	0	0	0	0	0	0	0	0	0	0	0	0
Bacteroidetes|Flavobacteriia|Flavobacteriales|[Weeksellaceae]|Other	0	0.011599	0	0	0.00766127	0.0872674	0	0	0.039153	0.0507271	0	0.0120388	0	0.0272985	0.0129836	0	0	0	0.0306617	0.0569314	0.0551086	0.0155775	0.0866873	0	0	0	0.153808	0	0.182306	0.0223003	0.194534	0.505555	0.00192434	0.0107764	0.012417	0	0.119203	0.0250784	0.0327332	0.144484	0.617805	0	0	0	0.0547754	0.332384	0.0104844	0.37795	0
Bacteroidetes|Flavobacteriia|Flavobacteriales|[Weeksellaceae]|Chryseobacterium	0.019497	0.0208783	0.0997397	0.0245502	0.301343	0.0478563	0.134563	0.195724	0.172926	0.155563	0.298494	0.28893	0.230203	0.234767	0.0779018	0.0801322	0.157098	0.19136	0.091985	0.270424	0.341673	0.202508	0.383901	0	0.417329	1.50708	0.407769	1.15202	0.194596	0.479456	1.7299	1.00145	0.66582	0.845951	1.01819	1.05137	2.41812	1.2163	1.11293	0.569437	1.715	0.47793	0.673059	0.360105	1.76775	0.585628	0.471797	0.728245	0.125821
Bacteroidetes|Flavobacteriia|Flavobacteriales|[Weeksellaceae]|Cloacibacterium	0	0	0	0	0	0	0	0	0.0228392	0	0	0	0	0.00545971	0	0	0	0	0	0	0	0	0	0	0	0.103146	0	0	0	0	0	0	0	0	0	0	0	0	0	0	0	0.689842	0	0	0	0.0158278	0	0	0
Bacteroidetes|Flavobacteriia|Flavobacteriales|[Weeksellaceae]|Wautersiella	0.0108317	0.011599	0.0145961	0	0.104704	0	0	0.048931	0	0	0	0.10233	0.0184162	0	0.0129836	0	0	0	0.018397	0.147073	0	0	0.0247678	0	0.0198728	0	0.0250385	0	0	0	0.496785	0	0	0	0	0	0	0.213166	0	0.0339963	0	0	0.0553199	0	0.164326	0.2849	0	0	0.0139801
Bacteroidetes|Sphingobacteriia|Sphingobacteriales	0.0303286	0.0811933	0.0340575	0.00701434	0.245161	0.123863	1.33901	0.0903342	0.133773	0.0338181	0.111378	0.264853	0.0828729	0.0600568	0.149312	0.132719	0.245893	0.203575	0.0981174	0.104374	0.0440869	0.0389438	0.297214	0	0.158983	1.35522	0.264692	0.901451	0.952498	0.981212	0.76045	1.05297	2.18989	0.619645	0.57118	1.46059	1.75966	1.65517	0.86743	0.841407	0.476014	2.7774	1.53974	0.742034	1.77771	3.5296	1.91602	2.89454	0.167762
Bacteroidetes|Sphingobacteriia|Sphingobacteriales|Sphingobacteriaceae	0	0.0231981	0.0364901	0.0105215	0.132795	0	0	0.052695	0.0489412	0	0.133654	0.00601938	0	0	0.103869	0	0.201496	0.0529294	0.0674557	0.0237214	0.0881737	0.0155775	0.0371517	0.00892379	0	0.532921	0	1.02674	0.00204838	0.0111501	0.0176849	0.879085	0.438748	0.00538822	0	0	0.732247	0	1.0802	0.0254972	0.584045	0.473421	1.31846	0.0218245	0.36351	0.316556	0.00262109	0	0.0699007
Bacteroidetes|Sphingobacteriia|Sphingobacteriales|Sphingobacteriaceae|Pedobacter	0.00216633	0	0.0486535	0	0.0817202	0.0197055	0.143387	0.12421	0	0.0980724	0.00445514	0	0.0092081	0.0545971	0	0.292983	0.00341518	0.00814299	0.036794	0.0237214	0.0110217	0.101254	0.0495356	0	0.0596184	0.295112	0.171692	0.00611154	0.108564	0.334504	1.77331	1.03043	0.484932	0.571151	0.279382	0.339965	0.522223	0.137931	0.490998	0.152983	0.00337598	1.36616	1.3369	0.283719	0.95608	0.728079	0.875446	0.949484	0
Bacteroidetes|Sphingobacteriia|Sphingobacteriales|Sphingobacteriaceae|Sphingobacterium	0	0	0	0	0	0	0.0992676	0	0	0	0	0	0	0	0.0194755	0	0.0307367	0	0	0.0189771	0	0	0	0	0	0.00286516	0.00357692	0.25974	0	0.172827	0	0	0.155871	0	0	0	0	0	0	0	0.131663	0	0.00921999	0.0109123	0.00497958	0	0	0	0
Bacteroidetes|VC2_1_Bac22	0	0	0	0	0.0383063	0	0	0	0	0.0439635	0.00445514	0	0	0	0.00649182	0	0	0	0	0	0.0330651	0	0	0	0	0	0	0.467532	0	0	0	0	0	0	0	0	0.175966	0	0	0	0	0	0.28582	0	0	0	0.00524219	0	0
Bacteroidetes|[Saprospirae]|Other|Other|Other	0	0	0	0	0	0.0760071	0	0	0	0	0	0	0	0	0	0	0.075134	0	0	0	0	0	0.0743034	0	0	0.939774	1.21973	0	0.00409677	0	0	0	0.00384867	0.00538822	0	0	0	0	0	0	0	0.00450877	0.00921999	0	0.00497958	1.39285	1.05106	0	0
Bacteroidetes|[Saprospirae]|[Saprospirales]|Other|Other	0	0	0.0097307	0.00701434	0	0	0	0	0.00978825	0	0	0	0	0.0163791	0	0	0	0	0.0245293	0	0	0	0	0	0	0	0.00357692	0	0	0	0	0	0	0.0323293	0.552555	0	0	0	0	0	0.226191	0	0	0	0	0	0	0	0
Bacteroidetes|[Saprospirae]|[Saprospirales]	0.00866532	0	0	0	0	0	0.00220595	0	0.0228392	0	0.031186	0	0	0	0	0.112686	0	0.00407149	0	0.0853971	0.0330651	0	0.0495356	0	0	0	0	0	0.264241	0.362379	0.00160772	0.00322009	0.11546	0.00538822	0.69535	0.679929	0	0.0125392	0	0.17848	0	0	0	0	0.458122	0	0.828266	0	0.111841
Bacteroidetes|[Saprospirae]|[Saprospirales]|Chitinophagaceae|Other	0.00649899	0.0371169	0.104605	0	0	0.00281508	0	0.00376393	0	0	0	0	0.0092081	0	0	0	0	0	0.00613234	0	0.0220434	0.00778877	0.0495356	0	0	0.0257865	0.311192	0.00305577	0	0.457156	1.80707	0	0.55036	0.00538822	0	0.0125913	0.017029	0.175549	0.0163666	0.373959	0.0202559	0.00450877	0.00921999	0	0.229061	0.553973	0	0	0.0559206
Bacteroidetes|[Saprospirae]|[Saprospirales]|Chitinophagaceae	0.00649899	0.0162387	0.0948744	0	0	0.00281508	0.269126	0.0639868	0	0.0135272	0.0935579	0.0180581	0	0	0	0	0	0.00814299	0	0	0	0	0.210526	0	0	1.86236	0.00715384	0	0.149532	0.858561	0.00643087	1.28804	0.00192434	1.91821	0.00620848	0.799547	1.16365	0.288401	0.0327332	0.0254972	0	0.775508	1.5674	1.13488	0.975998	0.0158278	0.00262109	0.00921829	0.0139801
Bacteroidetes|[Saprospirae]|[Saprospirales]|Chitinophagaceae|Chitinophaga	0	0	0.00243268	0	0	0	0	0	0	0	0	0	0	0.0218388	0	0	0	0	0	0	0	0	0	0	0	0.409719	0	0	0	0	0	0	0	0	0	0	0	0	0.0163666	0	0.00337598	0.00450877	0	0.0109123	0.00497958	0	0	0	0.0139801
Bacteroidetes|[Saprospirae]|[Saprospirales]|Chitinophagaceae|Sediminibacterium	0.0108317	0.0927924	0.0875763	0.0175359	0.125134	0	0.213977	0.176905	0.0717805	0.0338181	0.325225	0.282911	0.138122	0.0491374	0.162296	0	0.259554	0.0855014	0.0674557	0.147073	0.275543	0.109043	0.0371517	0	0	0.143258	0.600923	0.229183	0.00204838	1.64465	1.28457	0.631138	1.70111	0.264023	1.17961	0.0440695	1.16933	1.42947	0	0.0339963	1.43479	1.51495	0.12908	1.80052	0.652325	1.55112	0.453449	1.49336	0.097861
Bacteroidetes|[Saprospirae]|[Saprospirales]|Saprospiraceae|Other	0	0	0	0	0	0	0	0	0	0	0	0	0	0	0	0	0	0	0	0	0	0	0	0	0	0	0	0	0	0.602107	0.00160772	0	0	0.00538822	0.00620848	0	0	0	0	0	0	0.716894	0.00921999	0	0	0.0158278	0	0	0
Bacteroidetes|[Saprospirae]|[Saprospirales]|Saprospiraceae	0	0.0162387	0	0	0.0485214	0	0.116915	0	0	0	0.0490065	0	0	0.0163791	0.0584264	0.180297	0	0.032572	0.018397	0	0.0110217	0.171353	0	0	0	1.42399	0.221769	0.400306	0.0102419	0.0111501	0.00482315	1.73241	0.354078	1.72962	1.96809	0.00629564	1.59505	0.501567	0.0490998	0.0339963	0.00337598	0.414807	0.03688	2.00786	0.293795	0.0316556	0.0104844	1.6132	0.0279603
Chlamydiae|Chlamydiia|Chlamydiales|Other|Other	0	0	0	0	0	0	0.231624	0	0.0293647	0	0	0	0	0	0	0	0	0	0	0	0	0	0	0	0	0	0	0	0	0	0	0	0	0	0	0	0	0	0	0	0	0	0	0	0	0	0	0	0
Chlorobi|OPB56	0	0	0	0	0	0	0	0	0	0	0	0	0	0	0	0	0	0	0.00613234	0	0	0	0	0	0	0.00286516	0	0	0.00204838	0	0.00160772	0	0.00192434	0	0	0.938051	0	0	0	0.00849907	0	0	0	0	0.36351	0	0	0	0
Chloroflexi|Anaerolineae|envOPS12	0	0	0.0145961	0	0	0	0	0	0	0.0101454	0	0	0	0	0	0	0	0	0	0	0	0	0	0	0	0.085955	0	0	0	0	0	0	0	0	0	0	0	0	0	0.118987	0	0	0	0	0	0.886356	0	0	0
Elusimicrobia|Elusimicrobia|FAC88	0	0	0	0	0	0	0	0	0	0	0	0	0	0	0	0	0	0	0	0	0	0	0	0	0	0	0	0	0	0	0.286174	0.00322009	0	0	0	0	0	0	0	0.00849907	0	0.00450877	0	0	0	0	0	0	0
Elusimicrobia|Elusimicrobia|IIb	0	0.00231981	0.00243268	0	0	0.00844523	0	0.0112918	0	0.00676361	0	0	0	0	0	0	0	0	0	0.00948857	0.0440869	0	0	0	0	0	0	0	0	0.133802	0	0	0	0.113153	0	0	0	0	0	0.00849907	0	0	0	0	0	0	0.110086	0	0
Elusimicrobia|Elusimicrobia|MVP-88	0	0	0	0	0.0893815	0	0	0	0	0	0	0	0	0	0	0	0	0	0	0	0	0	0	0	0	0.00286516	0	0.25974	0	0	0	0	0	0.00538822	0	0	0	0	0	0	0	0	1.35534	0	0	0	0	0	0
Firmicutes|Other|Other|Other|Other	0.00433266	0	0	0.00350717	0	0.0478563	0	0.109154	0.104408	0.0473453	0	0	0.0184162	0	0	0.00250413	0.00683037	0.00407149	0.00613234	0.00474428	0	0.00778877	0	0.0535427	0	0	0	0	0.00204838	0	0	0	0.0615787	0	0.0248339	0	0	0	0	0	0	0	0	0	0	0	0	0	0.097861
Firmicutes|Bacilli|Other|Other|Other	0.00216633	0.00695943	0.00486535	0.00350717	0	0.0647468	0	0.158085	0.172926	0.0777815	0.0178205	0	0	0.00545971	0.0129836	0.0100165	0	0.016286	0.0122647	0.0142328	0	0	0	0.0535427	0	0	0	0	0	0.262028	0	0.00322009	0.11546	0.00538822	0.198671	0.00629564	0	0	0.278232	0.00849907	0	0	0.00921999	0	0	0.42735	0	0	0.181742
Firmicutes|Bacilli|Bacillales|Other|Other	0.00649899	0.00463962	0.0097307	0	0	1.42724	1.27504	1.06519	1.77494	2.26581	0.0400962	0.0601938	0.0276243	0.038218	0.181771	0.0175289	0.0546429	0.024429	0.0122647	0.0996299	0	0.00778877	0.0123839	1.16009	0.0198728	0.00573033	0.00715384	0.00611154	0	0	0.33119	0.379971	1.16615	1.39016	1.42174	0	0.017029	0.0125392	0.0163666	0.135985	0.178927	0	0	0	0.00497958	1.74106	0.00262109	0	1.17433
Firmicutes|Bacilli|Bacillales	0.0108317	0.00463962	0.00486535	0.00350717	0.0127688	0.00563016	0	0.00752785	0.0848315	0.0473453	0.0133654	0.0481551	0.128913	0.109194	0.42846	0.0325537	0.0648885	0.0529294	0.073588	0.142328	0.0110217	0.0311551	0.0247678	6.81778	0.0794913	0	0	0	0	0	0	0	0.00192434	0.0862115	0	0	0	0	0	0	0.239695	0	0	0	0.00497958	0	0	0.0184366	5.11673
Firmicutes|Bacilli|Bacillales|Bacillaceae|Other	0	0.00463962	0.0097307	0.0140287	0.0255376	0.00844523	0	0.00376393	0.0293647	0.00676361	0.0133654	0.0120388	0.0092081	0.0218388	0	0	0.037567	0.016286	0.0429264	0.03321	0	0.00778877	0.0123839	0	0	0	0	0	0	0	0	0	0	0	0	0	0	0	0	0	0	0	0	0	0	0	0	0	0
Firmicutes|Bacilli|Bacillales|Bacillaceae|Anoxybacillus	0.00866532	0.0139189	0.00729803	0.021043	0.00255376	0	0	0.00376393	0.0228392	0	0.0133654	0	0	0.0163791	0.0259673	0	0.00341518	0.024429	0.0122647	0	0.0330651	0.0311551	0.0371517	0	0	0	0.132346	0	0.00204838	0	0	0	0	0	0.304216	0	0	0	0	0	0.00337598	0	0	0	0	0	0	0	0
Firmicutes|Bacilli|Bacillales|Bacillaceae|Bacillus	0.032495	0.0162387	0.0364901	0.0420861	0.0459676	0.180165	0.17427	0.240891	0.336063	0.294217	0.793014	1.58912	3.00184	1.52872	3.56401	0.220364	0.819644	0.346077	0.392469	0.977322	0.308608	0.225874	0.309598	0.383723	0.457075	0.131798	0.00357692	0	0.00204838	0	0.00321543	0	0	0	0.00620848	0	0	0.363636	0.0163666	0.254972	0.418622	0	0.0553199	0	0.00497958	0	0	0.608407	0.363484
Firmicutes|Bacilli|Bacillales|Bacillaceae|Geobacillus	0.0541583	0.0301575	0.0291921	0.101708	0.0204301	0.0197055	0.00441189	0.0263475	0.026102	0.0236726	0.0222757	0.0180581	0.0460405	0.038218	0.0259673	0.120198	0.0819644	0.0692154	0.141044	0.118607	0.0110217	0.00778877	0.0619195	0	0	0	0.0500769	0.103896	0.501854	0	0	0	0.00192434	0.797457	0	0.220348	0.136232	0.263323	0.0163666	0.00849907	0.0303838	0.00901754	0	0.109123	0.383428	0	0	0	0.0139801
Firmicutes|Bacilli|Bacillales|Bacillaceae|Virgibacillus	0.00649899	0.011599	0.0243268	0.0140287	0.0153225	0.112603	0.0970617	0.116682	0.117459	0.0980724	0.031186	0	0.0460405	0.00545971	0.0129836	0.0100165	0.0273215	0.00407149	0.0245293	0.03321	0.0110217	0.00778877	0.0371517	0	0	0	0.0250385	0	0	0	0	0.0740621	0.00192434	0	0	0	0	0	0	0	0	0.0135263	0	0	0	0	0	0	0.0279603
Firmicutes|Bacilli|Bacillales|Paenibacillaceae|Aneurinibacillus	0.0346613	0	0.0145961	0.0140287	0.010215	0	0	0.00376393	0.00326275	0.016909	0.0133654	0.0481551	0.0184162	0.00545971	0.0194755	0.00250413	0.0170759	0.0203575	0.018397	0	0	0.0155775	0	0	0.0198728	0	0	0	0	0	0	0	0	0	0.00620848	0	0	0	0	0	0.00337598	0	0	0	0	0	0.00262109	0	0
Firmicutes|Bacilli|Bacillales|Planococcaceae|Other	0.00433266	0.00463962	0.00243268	0.00701434	0	0.0450412	0	0.0376393	0.0424157	0.223199	0.0178205	0.144465	0.110497	0.0218388	0.168787	0.0225372	0	0.016286	0	0.0142328	0.0330651	0.0311551	0.0123839	0.981617	0	0	0	0	0.00204838	0	0	0	0	0.199364	0	0	0	0	0	0	0	0	0	0	0	0	0	0	0.573186
Firmicutes|Bacilli|Bacillales|Planococcaceae|	0.0108317	0.0139189	0.0413555	0.021043	0	0.470118	0.216183	0.414032	0.753695	0.733852	0	0.0120388	0	0.0163791	0.0259673	0	0.0136607	0.032572	0.018397	0	0	0.0233663	0	0.0356952	0	0.00286516	0	0.00305577	0	0	0.247588	0	0.456067	1.0507	0	0	0	0	0	0	0.010128	0	0	0	0	0.0474834	0	0	0
Firmicutes|Bacilli|Bacillales|Planococcaceae|Lysinibacillus	0.0173306	0.00695943	0.0121634	0.0175359	0	0.0140754	0	0.00376393	0	0.0101454	0.00891027	0.00601938	0.0092081	0	0	0	0.0204911	0.024429	0.018397	0.00474428	0.0551086	0.0155775	0.0123839	0.00892379	0	0	0	0	0	0	0	0	0.17319	0.00538822	0	0	0	0	0	0.00849907	0	0	0	0	0	0	0	0	0
Firmicutes|Bacilli|Bacillales|Planococcaceae|Sporosarcina	0.0801542	0.0556754	0.0754129	0.080665	0.0638439	4.03964	2.66478	4.13279	5.69676	6.57085	0.204936	0.174562	0.138122	0.163791	0.947806	0.0976611	0.198081	0.195432	0.0674557	0.294146	0.176347	0.163564	0.123839	16.393	0.13911	0	0.00357692	0.00305577	0.0122903	0.00557507	0.837621	2.03832	2.08598	8.79897	1.5397	0	0.00567634	0.0250784	0.0163666	1.30886	0.0168799	0.00450877	0.2305	0.0218245	0.0149388	0.0316556	0	0.0276549	18.6216
Firmicutes|Bacilli|Bacillales|Planococcaceae|Ureibacillus	0.00649899	0.011599	0.00243268	0.0140287	0	0.0112603	0	0.0225836	0.0163137	0.0135272	0	0	0	0.00545971	0	0.037562	0.0648885	0.0773584	0.0306617	0.0237214	0.0110217	0	0	0.00892379	0	0	0	0	0	0	0	0	0.15972	0	0	0	0	0	0	0	0	0	0	0	0	0	0	0	0.0139801
Firmicutes|Bacilli|Bacillales|Staphylococcaceae|Jeotgalicoccus	0	0.00463962	0.00486535	0.0105215	0	1.90862	1.77799	1.28726	1.28226	2.16436	0.0445514	0.0180581	0	0.0327582	0.0129836	0	0.0443974	0.016286	0.0858527	0.0379543	0.0220434	0.0155775	0.0123839	0	0	0	0	0	0	0	0.16881	0.302689	0.223223	0.307129	0.217297	0	0	0	0.0327332	0	0.00337598	0.00450877	0	0	0	0	0	0	0.0139801
Firmicutes|Bacilli|Bacillales|Staphylococcaceae|Staphylococcus	0.0281623	0.00231981	0.0340575	0.00701434	0.0485214	0.54894	0.432366	0.368865	0.388267	0.530944	0.115834	0.0662132	0.138122	0.0873553	0.370034	0.220364	0.0443974	0.150645	0.122647	0.260936	0.0551086	0.140198	0.0990712	2.52543	0.0993641	0	0	0	0	0	0.00160772	0	0.0788977	0.177811	0.00620848	0	0	0	0	0.17848	0	0	0	0	0	0	0	0.0276549	2.67021
Firmicutes|Bacilli|Bacillales|[Thermicanaceae]|Thermicanus	0	0	0	0	0	0	0	0	0	0	0	0	0	0	0	0	0	0	0	0	0	0	0	0	0	0.00286516	0	0	0	0	0	1.88375	0	0.00538822	0	0	0	0	0	0	0	0	0.00921999	0	0	0.0158278	0	0	0
Firmicutes|Bacilli|Lactobacillales|Other|Other	0.012998	0.0162387	0.0121634	0	0	0.00844523	0	0	0.039153	0.00338181	0.0133654	0.0120388	0	0.0272985	0.0324591	0.0350578	0.0717189	0.032572	0.0429264	0.0426985	0.0330651	0.0155775	0.0743034	0.0178476	0.0596184	0	0.00357692	0	0	0.00557507	0.00160772	0	0	0.274799	0	0.459582	0	0.0376176	0	0	0.492894	0	0	0	0	0	0	0	0
Firmicutes|Bacilli|Lactobacillales	2.3808	1.18078	2.41808	0.978501	2.48736	0.593981	1.02356	0.519422	0.68844	0.831924	1.26526	0.535725	0.635359	0.682463	0.817969	1.25207	1.32509	1.39652	1.18967	2.45279	0.70539	1.57333	0.755418	0.0356952	1.3911	0.372471	0.568731	0.00611154	0.387144	0	0	0.0386411	0.103914	0.280188	0.310424	0.0566608	0.215701	0.175549	0.212766	0.127486	0.00675197	0.00450877	0.17518	0.392842	0.229061	0.269072	0	0	0.0419404
Firmicutes|Bacilli|Lactobacillales|Aerococcaceae	0	0	0	0	0	0.132309	0.114709	0.0752785	0.0717805	0.0338181	0	0	0	0	0	0	0.00683037	0.0203575	0	0.0189771	0	0.0233663	0.0247678	1.34749	0.0198728	0	0	0	0	0	0.114148	0	0	0.0431058	0	0	0	0	0.0163666	0	0	0	0	0	0	0	0	0	0.517265
Firmicutes|Bacilli|Lactobacillales|Aerococcaceae|Facklamia	0.00216633	0	0	0	0	0.0309659	0.0308833	0.0301114	0.00326275	0.00676361	0	0	0.0184162	0.00545971	0.0129836	0	0.0648885	0.0895729	0.036794	0.0711642	0	0	0	1.53489	0	0.00573033	0	0	0	0	0.00321543	0	0	0.00538822	0	0	0	0	0	0	0	0	0	0	0	0	0	0	1.84538
Firmicutes|Bacilli|Lactobacillales|Aerococcaceae|Granulicatella	0.0693226	0.0556754	0.0997397	0.0245502	0.0715052	0.0140754	0.187506	0.0639868	0.0065255	0.0608725	0.0757373	0.0842714	0.0276243	0.0163791	0.07141	0	0.075134	0.0651439	0.0490587	0.256191	0.0881737	0.0233663	0.0743034	0.00892379	0.13911	0.034382	0	0	0	0	0	0	0	0	0	0	0	0	0	0	0	0	0	0	0	0	0.00262109	0	0
Firmicutes|Bacilli|Lactobacillales|Carnobacteriaceae|Carnobacterium	0.0281623	0.011599	0.0194614	0.0315645	0.0383063	0.00563016	0.00220595	0.0150557	0.0163137	0.00338181	0.0222757	0	0	0.00545971	0.0129836	0.0450744	0.0307367	0.0610724	0.0306617	0.0569314	0	0.0311551	0.0123839	0	0.0198728	0	0	0	0	0	0	0	0	0	0	0	0	0	0	0	0	0	0	0	0	0	0	0	0
Firmicutes|Bacilli|Lactobacillales|Carnobacteriaceae|Trichococcus	0	0	0	0	0	0	0	0	0	0	0	0	0	0	0	0	0	0	0	0	0	0.00778877	0	0.00892379	0	0.00286516	0	0	0	0	0	0	0	0.00538822	0	0	0	0	0	0	0	0.302088	0	0	0	0	0	0	0
Firmicutes|Bacilli|Lactobacillales|Enterococcaceae|Other	0.0346613	0.0255179	0.0243268	0.00701434	0.0280913	0.0112603	0.0242654	0.0188196	0.0358902	0.0304363	0.0222757	0.0180581	0.0276243	0.0163791	0.103869	0.0175289	0.0239063	0.0610724	0.0245293	0.0189771	0.0330651	0.0233663	0.0495356	0.490808	0	0.17191	0.0679615	0.195569	0	0	0.00160772	0	0	0	0	0	0.00567634	0	0	0	0.00337598	0	0	0	0	0	0	0	0.782888
Firmicutes|Bacilli|Lactobacillales|Enterococcaceae|Enterococcus	0.0454929	0.0162387	0.0462208	0.0140287	0.0127688	0	0	0.0602228	0.0228392	0.0574907	0.0490065	0.0421357	0.0092081	0.0545971	0.116853	0.0475785	0.00341518	0.0488579	0.0490587	0.0426985	0.0220434	0.0389438	0.0247678	0.499732	0.0397456	0	0	0	0	0.00557507	0.00160772	0	0	0	0	0	0	0	0	0.152983	0	1.04603	0.00921999	0	0	0	0	0	0.461345
Firmicutes|Bacilli|Lactobacillales|Enterococcaceae|Vagococcus	0.467927	0.35957	0.622765	0.270052	0.656315	0.408186	0.361775	0.301114	0.362165	0.334799	0.316315	0.264853	0.211786	0.267526	0.467411	0.478289	0.338103	0.496722	0.380205	0.948857	0.286565	0.428382	0.173375	2.07924	0.476948	0.148989	0.128769	0.0611154	0.157725	0	0.00321543	0.183545	0.011546	0.414893	0.00620848	0.1448	0.346256	0.0752351	0.114566	0.0679925	0.151919	0	0	0.109123	0	0.0158278	0	0.0184366	2.09702
Firmicutes|Bacilli|Lactobacillales|Lactobacillaceae|Other	0.00649899	0.0301575	0.0218941	0.0140287	0.0306451	0.00281508	0.0683844	0.048931	0.0293647	0.087927	0.0133654	0.0300969	0.0552486	0.0218388	0.0324591	0.0651074	0.18442	0.0610724	0.110382	0.208748	0.0110217	0.0311551	0	0	0.0397456	0	0.0143077	0.00305577	0	0	0.00160772	0	0	0	0	0	0	0	0	0	0	0	0	0.250982	0	0	0	0	0
Firmicutes|Bacilli|Lactobacillales|Lactobacillaceae	0	0.0208783	0.0583842	0.0105215	0.0893815	0.126678	0.469867	0.180668	0.1664	0.52418	0.120289	0.246795	0.322284	0.0709762	0.0973773	0.132719	0	0.016286	0.036794	0.00948857	0.143282	0.0934652	0.0866873	0.205247	0.0794913	0	0	0	0	0	0.463023	0.00322009	0	0	0	0	0	0	0	0.0254972	0	0	0.00921999	0	0	0	0	0.580752	0.489305
Firmicutes|Bacilli|Lactobacillales|Lactobacillaceae|Lactobacillus	0.511254	0.556754	0.834408	0.234981	0.457122	1.40754	2.01844	1.90455	1.68684	2.39094	4.79818	5.75453	7.26519	6.45337	7.27733	1.31217	1.56415	0.785799	0.815601	2.26302	3.30651	2.76501	2.27864	13.4749	3.99444	0.00286516	0.600923	0	0.272435	0	0.28135	0.00322009	0.407959	0.695081	0.0186254	0	0.590339	2.26959	1.21113	1.36835	0	0	0.488659	0	0.00497958	0.0158278	0.720801	0.00921829	10.0238
Firmicutes|Bacilli|Lactobacillales|Lactobacillaceae|Pediococcus	0.00649899	0	0.0097307	0.00350717	0	0.0168905	0.0375011	0.0225836	0.0228392	0.114981	0.133654	0.174562	0.128913	0.136493	0.869904	0.0475785	0.0887948	0.0122145	0.036794	0.109119	0	0.0233663	0.0247678	0.339104	0.0198728	0	0	0	0	0	0	0	0	0	0.00620848	0.0188869	0	0	0	0.0254972	0	0	0	0	0	0	0	0	0.0699007
Firmicutes|Bacilli|Lactobacillales|Leuconostocaceae	0	0	0.00729803	0	0	0.0591166	0.0904438	0.0752785	0.0619922	0.365235	0.00445514	0.0180581	0.0092081	0.0163791	0.0129836	0.0425702	0	0.00407149	0	0.00474428	0.0110217	0.00778877	0	0.84776	0.0198728	0	0	0	0	0	0	0	0.0538814	0	0	0	0.00567634	0.0125392	0	0.0169981	0	0	0.00921999	0	0	0	0	0	1.02055
Firmicutes|Bacilli|Lactobacillales|Leuconostocaceae|Leuconostoc	0.145144	0.211103	0.214075	0.105215	0.178763	1.55111	1.15371	1.3776	1.62811	1.66047	4.32148	4.98405	3.69245	6.84101	6.07634	0.235388	0.252724	0.24429	0.410866	0.59778	2.62317	6.25438	1.64706	0.1874	5.68362	0.00286516	0.0107308	0.00305577	0.444499	0	0.0096463	0.00322009	0.263634	0.57654	0.745018	1.90758	1.52693	0.426332	0.556465	0.17848	0.00675197	0.00450877	0	0.0109123	0.00995917	0.0158278	0.00786328	0.00921829	0.251643
Firmicutes|Bacilli|Lactobacillales|Leuconostocaceae|Weissella	0.0346613	0.113671	0.0705476	0.0911865	0.0587364	2.82071	5.90973	2.03252	1.92502	7.20663	5.72931	6.01336	5.73665	7.78554	6.47884	0.130215	0.194665	0.276862	0.134911	0.123351	2.57908	5.84158	2.2291	4.80992	7.41256	0.100281	0.0143077	0.00305577	0.00409677	0	0.29582	0.995009	0.908286	1.66496	0.937481	3.40594	1.78805	2.721	1.0802	1.06238	0.00675197	0.00901754	0.35036	0	0.0149388	0	0.00524219	0.488569	5.45226
Firmicutes|Bacilli|Lactobacillales|Streptococcaceae|Other	0.0714889	0.0440764	0.0559515	0.0315645	0.084274	0.0309659	0.132357	0.0677507	0.00978825	0.0135272	0.0846476	0.0842714	0.0460405	0.0764359	0.0454427	1.16943	1.48561	1.35581	0.993438	2.22981	0	0.0934652	0.0866873	0.00892379	0.0794913	0	0.118038	0	0.489563	0	0	0.00322009	0	0	0	0.00629564	0	0	0	0	0.00337598	0	0.617739	0	0	0.0158278	0	0	0
Firmicutes|Bacilli|Lactobacillales|Streptococcaceae|Lactococcus	0.0541583	0.0649546	0.0632496	0.0280574	0.0357526	0.225206	0.0882379	0.139265	0.212079	0.233345	0.334135	0.331066	0.423573	0.360341	0.155804	0.373116	0.440559	0.305362	0.18397	0.370054	0.253499	0.202508	0.0371517	0	0.258347	0	0	0	0.00409677	0	0	0.00322009	0.152022	0	0.862979	0.00629564	0	0	0	0.0594935	0.00337598	0.00450877	0.28582	0.0109123	0	0	0	0	0.0279603
Firmicutes|Bacilli|Lactobacillales|Streptococcaceae|Streptococcus	0.0476593	0.0162387	0.0340575	0.0175359	0.0280913	0.0422262	0.0198535	0.0338753	0.0554667	0.0811633	0.0356411	0.0541744	0.092081	0.0873553	0.0389509	0.693645	0.443974	0.610724	0.410866	1.08644	0.0110217	0.0467326	0.0619195	0.0267714	0.0397456	0	0.0178846	0	0	0	0.00160772	0.00644019	0.00384867	0	0.20488	0.409217	0	0	0	0.0339963	1.16809	0.00450877	1.65038	0	0	0.174106	0.0576641	0.00921829	0
Firmicutes|Clostridia|Clostridiales|Other|Other	10.9161	10.1329	20.5683	4.85042	20.6471	6.06368	14.2945	5.01355	4.65921	6.00609	10.8928	6.12171	2.40331	5.03385	5.78421	10.4197	12.5679	11.7788	8.54848	13.507	7.84746	11.4651	5.06502	0.321256	9.37997	0.613145	2.07104	0.424752	0.0102419	0.0111501	0.401929	0.69554	0.813994	0.96988	0.69535	0.63586	0.215701	0.76489	0.0818331	0.526942	0.280207	1.01447	0.24894	0.0109123	0.0149388	0.0949668	0.0104844	0.0737463	0.167762
Firmicutes|Clostridia|Clostridiales|Clostridiaceae|Other	0.990013	0.830492	0.413555	1.55368	0.31922	0.484193	0.08162	0.459199	0.743907	0.443017	0.343046	0.379221	0.488029	0.600568	0.181771	0.343066	0.604488	0.814299	0.772674	0.3321	0.462912	0.412805	0.606811	0.0713903	0.317965	0.618876	0.593769	0.0091673	0.739466	0.167252	0.319936	0.00644019	0.475311	0.323293	1.21065	0	0	0.188088	1.98036	0.0254972	0.330846	0	0.00921999	0.0218245	0.59755	0.14245	0.00262109	1.65007	0.139801
Firmicutes|Clostridia|Clostridiales|Clostridiaceae|Caloramator	0	0	0	0	0	0	0.00220595	0	0	0.00338181	0	0	0	0	0	0	0	0	0	0	0	0	0.0247678	0	0	0	0	0	0	0	0	0	0.00384867	0.651975	0	0	0	0	0	0	0	0	0	0	0	0	0	0.00921829	0
Firmicutes|Clostridia|Clostridiales|Clostridiaceae|Clostridium	0.348779	0.313174	0.20921	0.599726	0.127688	0.292768	0.176476	0.165613	0.362165	0.182618	0.178205	0.349124	0.294659	0.300284	0.136328	0.34557	0.321027	0.289076	0.337278	0.294146	0.209413	0.163564	0.582043	0.0356952	0.397456	0.0114607	0.354115	0.415584	0.00614515	0.117076	0.11254	0.00322009	0.738945	0.15087	0.16142	0.352556	0.317875	0.0125392	0.261866	0.135985	0.0168799	0.532035	0	0	0.00995917	0	0.0419375	0.00921829	0.0279603
Firmicutes|Clostridia|Clostridiales|Clostridiaceae|SMB53	0.00649899	0	0.0097307	0	0.00255376	0.0168905	0	0.048931	0.117459	0.0811633	0	0	0	0.0272985	0	0	0	0.0447864	0.018397	0.0237214	0	0	0	0	0	0	0.00357692	0	0	0	0	0	0.431051	0	0	0	0	0	0	0.00849907	0	0.00450877	0	0	0	0	0	0	0.0139801
Firmicutes|Clostridia|Clostridiales|Lachnospiraceae|Other	0.201469	0.143828	0.238402	0.266545	0.395832	0.180165	0.242654	0.188196	0.104408	0.125127	0.187116	0.0361163	0.202578	0.0818956	0.07141	0.182802	0.245893	0.346077	0.141044	0.156561	0.187369	0.18693	0.198142	0.0535427	0.238474	0	0	0	0.00204838	0	0	0.00322009	0	0.0592704	0	0	0	0	0	0.0169981	0.519901	0	0	0.0109123	0	0	0	0	0.0139801
Firmicutes|Clostridia|Clostridiales|Peptostreptococcaceae|Other	1.62691	0.997518	2.03858	0.631291	2.05067	0.622132	1.16033	0.459199	0.479624	0.65607	1.19398	0.758442	0.220994	0.447696	0.519346	0.999149	1.27728	1.05859	0.907586	1.18133	0.958889	1.2462	0.693498	0.0267714	0.934022	0.068764	0.393461	0.0672269	0.35437	0.00557507	0.0530547	0.0708421	0.0558057	0.107764	0.0372509	0.0314782	0.0283817	0.0501567	0	0.0509944	0.0236319	0.0811579	0.02766	0	0.00497958	0	0	0	0.0279603
Firmicutes|Clostridia|Clostridiales|Peptostreptococcaceae|Peptostreptococcus	15.2531	8.27012	19.0722	5.63603	22.7054	5.90322	14.8615	5.9056	5.01811	6.71288	13.1337	7.69277	2.90976	8.03123	7.66035	13.6901	14.9961	13.1184	11.1731	26.8432	14.207	18.4672	8.04954	9.55738	18.5215	0.896797	1.77058	0.889228	0.0225322	0.0111501	0.0160772	0.00966028	1.2181	3.00124	0.0310424	2.30421	1.87319	0.0877743	1.86579	1.11338	0.41187	0.0225438	0.885119	0.91663	0.861468	1.21874	0.0131055	0.801991	4.68335
Firmicutes|Clostridia|Clostridiales|Ruminococcaceae|Other	0	0	0	0	0	0	0.00220595	0	0	0	0	0	0	0	0	0	0	0	0	0	0	0	0	0	0	0	0	0.913675	0	0	0	0	0.00192434	0	0	0	0	0	0	0	0	0	0	0	0	0.0158278	0	0	0
Firmicutes|Clostridia|Clostridiales|Veillonellaceae|Other	0.00216633	0	0	0	0.00255376	0	0.00441189	0	0	0.00676361	0	0.00601938	0	0	0	0.00500826	0.00683037	0	0	0.00948857	0	0.0155775	0	0	0	0	0	0	0.00204838	0	0.00803858	0	0	0.00538822	0.00620848	0	0	0	0	0	0.00337598	0.0180351	0	0	0.0149388	0	0.0996016	0	0
Firmicutes|Clostridia|Clostridiales|Veillonellaceae|Acidaminococcus	0.253461	0.199504	0.13623	0.333181	0.0510751	0.126678	0.041913	0.180668	0.1664	0.0743997	0.16484	0.240775	0.331492	0.174711	0.0389509	0.373116	0.324442	0.427507	0.177838	0.0759085	0.154304	0.101254	0.260062	0.0178476	0.0993641	0	0.0572307	0	0	0	0	0	0	0	0	0	0	0	0	0	0	0	0	0	0	0	0	0	0
Firmicutes|Clostridia|Clostridiales|Veillonellaceae|G07	0	0	0	0	0	0.00281508	0.0154416	0.00376393	0	0	0	0	0	0	0	0	0	0	0.00613234	0	0	0	0	0	0	0.00286516	0	0.00305577	0	0	0.192926	0	0	0.0754351	0.235922	0	0	0	0	0	0	0	0.00921999	0	0	0	0	0	0
Firmicutes|Clostridia|Clostridiales|Veillonellaceae|Pelosinus	0	0.00231981	0.00243268	0	0.00766127	0.00844523	0.00441189	0.00376393	0.013051	0.00338181	0.00445514	0	0	0.0109194	0	0.0175289	0.0136607	0.0122145	0	0	0	0	0	0	0	0	0.00715384	0.00611154	0.00614515	0.401405	0.181672	0.0515215	0.267483	0.0269411	0.304216	0.00629564	0.00567634	0	0.0163666	0	0.681949	0.00450877	0.626959	0.0109123	1.13037	0	0.186098	0.00921829	0.0559206
Firmicutes|Clostridia|Clostridiales|[Acidaminobacteraceae]|Guggenheimella	0	0	0	0	0	0.0337809	0.0705903	0.0188196	0.039153	0.0473453	0	0	0	0	0.0259673	0	0	0	0	0	0	0	0	0	0	0	0	0	0	0	0	0	0	0.107764	0	0	0	0.0125392	0.0163666	0	0	0	0	0	0	0	0	0	0
Firmicutes|Clostridia|Clostridiales|[Mogibacteriaceae]|Anaerovorax	0.00433266	0.0324773	0.00243268	0.0105215	0	0.00281508	0	0.0188196	0.026102	0	0.0133654	0	0	0.0491374	0	0	0.0409822	0.0488579	0.0490587	0.0142328	0	0.0155775	0.0247678	0	0	0	0	0	0	0	0	0	0	0	0	0	0	0	0	0	0	0	0	0	0	0	0	0	0
Firmicutes|Clostridia|Clostridiales|[Tissierellaceae]|Other	0.00649899	0.00927924	0.00243268	0	0.010215	1.64964	1.57946	1.23833	1.24963	1.77883	0.0490065	0.108349	0	0.0163791	0.0649182	0.057595	0.0341518	0.00407149	0.018397	0.03321	0	0.00778877	0	0.142781	0	0.00286516	0.00357692	0.00305577	0.00204838	0	0.691318	0.34133	0.213601	0.840563	0.825728	0.0314782	0	0	0	0.0254972	0	0	0	0	0.00497958	0	0	0.0184366	0.740948
Firmicutes|Clostridia|Clostridiales|[Tissierellaceae]	0.00216633	0	0.00729803	0.00350717	0.0153225	0.425077	0.445601	0.380157	0.52204	0.530944	0.0178205	0.0120388	0.0092081	0.0436777	0	0	0.0307367	0.0122145	0.0122647	0.00474428	0.0330651	0.0389438	0.0123839	3.78369	0.0397456	0	0	0.00305577	0	0	0.233119	0.35743	0.215526	0.269411	0	0.138504	0.00567634	0	0.0163666	0	0	0	0	0	0	0.0158278	0	0	4.78121
Firmicutes|Clostridia|Clostridiales|[Tissierellaceae]|Anaerococcus	0.00649899	0.0162387	0	0	0.00255376	0.0394111	0.0772082	0.173141	0.313224	0.382144	0.00445514	0.162523	0.331492	0.0818956	0.415477	0.117694	0.112701	0.16286	0.0981174	1.44701	0.198391	0.264818	0.383901	9.88756	0.715421	0	0	0	0.00409677	0	0	0	0	0.431058	0	0	0	0	0	0.0594935	0.00337598	0.00450877	0	0	0	0	0	0.294985	3.00573
Firmicutes|Clostridia|Clostridiales|[Tissierellaceae]|Gallicola	1.10916	0.941842	2.16022	0.34721	3.0262	1.16544	1.9302	1.21951	0.675389	1.18363	1.8177	1.48077	0.230203	0.458615	1.14905	1.94321	1.34558	1.22145	1.07929	2.35316	1.41078	2.04066	0.928793	0.624665	1.3911	0	0	0	0	0	0	0	0	0.355623	0.217297	0	0	0	0	0.0679925	0	0	0.16596	0.261894	0.00497958	0	0	0	0.265623
Firmicutes|Clostridia|Clostridiales|[Tissierellaceae]|Peptoniphilus	1.15682	0.647227	2.29158	0.357732	4.02217	0.807927	3.81188	1.18187	0.897256	1.00101	1.57712	1.43863	0.267035	1.1247	1.35679	2.66189	1.91592	2.30854	1.10382	3.21662	2.00595	3.47379	1.04025	1.71337	2.52385	0	0.178846	0	0.00204838	0	0	0.00322009	0.0865951	0.48494	0.111753	0.00629564	0.0567634	0	0.0163666	0.118987	0	0	0	0.0109123	0.00995917	0	0	0	0.894729
Firmicutes|Clostridia|Clostridiales|[Tissierellaceae]|Sporanaerobacter	0.0454929	0.0162387	0.0291921	0.0455932	0.0280913	0.0506714	0.0441189	0.048931	0.052204	0.0574907	0.031186	0.0240775	0.0184162	0.0327582	0.0259673	0.00500826	0.0683037	0.0488579	0.0429264	0.03321	0.0220434	0.0467326	0	0.472961	0.0596184	0	0	0	0	0	0	0	0	0.00538822	0	0	0	0	0	0	0	0	0	0	0	0	0	0.00921829	0.195722
Firmicutes|Clostridia|Clostridiales|[Tissierellaceae]|Tepidimicrobium	0.0606573	0.0231981	0.00729803	0.0701434	0.010215	0.135124	0.141181	0.048931	0.1664	0.1116	0.00445514	0.0120388	0	0.0218388	0	0.0175289	0	0.0203575	0.018397	0.00474428	0.0110217	0	0.0123839	0.0356952	0.0198728	0	0.0715384	0	0	0	0	0.0418612	0	0	0.0931272	0	0	0	0.0818331	0.0169981	0	0	0	0	0	0.0633112	0	0	0
Firmicutes|Erysipelotrichi|Erysipelotrichales|Erysipelotrichaceae|Other	0.632569	1.19006	0.44518	1.03111	0.206854	0.264617	0.324274	0.323698	0.267545	0.196145	0.436603	0.770481	0.6814	0.698843	0.266165	0.475785	0.672791	0.8713	0.76041	0.208748	0.484955	0.334917	0.582043	0.0178476	0.576312	0	0.200308	0	0.602225	0	0	0	0.00192434	0.00538822	0.484262	0	0.00567634	0.188088	0	0	0	0	0	0	0	0	0	0	0
Firmicutes|Erysipelotrichi|Erysipelotrichales|Erysipelotrichaceae	0	0	0	0	0	0	0	0	0	0	0	0	0	0	0	0	0	0	0	0	0	0	0	0	0	0	0	0	0	0	0.728296	0	0	0	0	0.00629564	0	0	0	0.00849907	0	0	0	0	0	0.0158278	0	0	0.0279603
Firmicutes|Erysipelotrichi|Erysipelotrichales|Erysipelotrichaceae|Erysipelothrix	0.00216633	0.00463962	0.0121634	0.0105215	0	0.157644	0.130151	0.169377	0.182714	0.219817	0.00891027	0	0.0184162	0.0272985	0	0.0275454	0	0.0203575	0.00613234	0	0	0	0	0.0892379	0	0	0	0	0	0	0	1.23974	0.271331	0.0107764	0.540138	0	0	0	0.0163666	0	0	0	0	0.0109123	0	0	0	0	0.293583
Fusobacteria|Fusobacteriia|Fusobacteriales|Other|Other	0.548082	0.686663	0.301652	0.838214	0.633332	0.54331	0.300009	0.481783	0.554667	0.402435	0.605899	0.595919	0.773481	0.507753	0.175279	0.425702	0.665961	0.643296	0.631631	0.521871	0.562107	0.389438	1.02786	0.0178476	0.77504	2.23483	1.06592	0.00305577	2.35769	0	0.00160772	0.00966028	0	1.79428	0.00620848	0	0	0	0	0	0.0135039	0	2.12982	0	0.0149388	0.0158278	0	0.00921829	0.0139801
Fusobacteria|Fusobacteriia|Fusobacteriales|Fusobacteriaceae|Other	1.7374	1.55427	0.831975	2.33928	0.418816	0.951496	0.0705903	0.756549	1.56286	0.835306	0.784104	0.764462	1.27072	1.13562	0.454427	0.778785	1.02456	1.25809	1.52082	0.583547	1.28954	0.607524	1.44892	0.0267714	0.814785	0.229213	1.03373	0.119175	3.49249	0	0.0160772	0.00644019	0.279029	0.280188	0.943689	0.182574	0.119203	0.514107	0.278232	0.127486	0.999291	0.0631228	0.16596	0.163684	2.24081	0	0	0.0276549	0.0838809
Fusobacteria|Fusobacteriia|Fusobacteriales|Fusobacteriaceae|Cetobacterium	10.5587	13.151	7.41966	14.2602	4.11666	8.03705	1.02797	7.17781	10.5256	7.88975	5.62684	5.71841	8.5267	7.80738	3.46663	5.80207	7.51682	8.41578	10.0386	3.6958	7.109	3.82429	10.4644	0.214171	5.20668	3.2405	18.625	0.690604	3.63998	0.00557507	0.808682	0.0450813	3.78324	4.79013	1.36587	2.12163	0.0113527	4.72727	4.97545	3.34013	0.938523	0.482438	0.645399	1.26582	0.0199183	0.110795	0.00786328	0.101401	0.461345
Fusobacteria|Fusobacteriia|Fusobacteriales|Fusobacteriaceae|Fusobacterium	6.0484	6.25652	3.87282	7.88062	1.93064	5.21071	1.08533	3.90696	6.72453	4.67366	4.01408	4.88774	6.10497	5.69447	2.47338	5.17854	4.9042	5.3133	5.92384	2.75643	6.7012	3.25571	7.31889	0.116009	2.98092	0.77646	5.36538	1.54622	1.16348	0	0.0192926	0.0225407	1.77424	1.40633	1.47141	0.579199	0.709542	0.827586	0.589198	0.152983	0.340974	0.734929	0.497879	0.731122	0.0248979	0.0633112	0.00262109	0.0276549	0.223682
Fusobacteria|Fusobacteriia|Fusobacteriales|Fusobacteriaceae|Psychrilyobacter	4.01854	4.49579	2.00209	5.93414	1.10322	2.92205	0.383835	2.99609	3.65102	2.87792	2.11619	1.94426	3.82136	3.0629	0.727084	1.71783	2.32574	2.74826	3.93083	1.28096	2.51295	1.64343	3.77709	0.0535427	2.10652	0.570168	3.48034	0.568373	3.50273	0.00557507	2.53698	0.00966028	1.08917	0.00538822	1.76942	0.00629564	0	0.0250784	1.3748	0.688424	0.644813	0.00901754	0.00921999	0.0327368	0.0248979	0.0949668	0	0.0553097	0.0559206
Fusobacteria|Fusobacteriia|Fusobacteriales|Fusobacteriaceae|u114	0.00216633	0.0185585	0.00729803	0	0	0	0	0	0	0.0507271	0	0	0.0644567	0.0163791	0	0	0	0.032572	0	0	0.110217	0	0.0495356	0	0	0	0.257538	0	0	0	0	2.42795	0.00192434	0	0.00620848	0	0	0	0	0	0.00337598	0	0	0	0.00497958	0	0	0.00921829	0
GN02|Other|Other|Other|Other	0	0.106711	0.0340575	0	0	0	0.405894	0.0564589	0.101145	0	0	0.10233	0.0644567	0.0818956	0.00649182	0	0.280045	0.101787	0.10425	0.0806528	0	0	0.136223	0	0	0	0	0.00305577	0.00614515	0	0.42283	0	0.948697	0.167035	0.757435	0.352556	0.238406	0.0125392	0	0.0339963	1.92093	0	0	0.501964	2.76865	0.0158278	0	0	0.0419404
GN02	0	0	0	0	0	0	0	0	0	0.0541089	0	0.270872	0	0	0	0	0	0	0	0.0853971	0	0	0	0.00892379	0	0.934044	0	0	0.00204838	0.301054	0.00160772	0	0	0	0	0	0	0	0	0	0	0.171333	0	0.0109123	0	0	0	0	0.0139801
GN02|3BR-5F	0	0	0	0	0	0	0.317656	0	0	0	0	0	0	0	0	0	0	0	0	0	0	0	0	0	0	0	0	0	0	0.819535	0	0	0	0	0	0	0	0	0	0	0	0	0	0.0109123	0	0	0	0	0
GN02|BD1-5	0	0	0	0	0	0	0.469867	0	0	0	0	0	0	0	0	0	0	0	0	0	0	0	0	0	0	0	0	0	0	0	0	0	0	0	0	0.00629564	0	0	0	0	0	0	0	0	0.00497958	0	0.875446	0	0
GN02|GKS2-174	0	0.00231981	0.0632496	0	0.125134	0	0.441189	0.00376393	0.0326275	0	0	0	0.128913	0.0873553	0.0519346	0.303	0.0102456	0	0	0.161306	0	0	0.0247678	0	0	1.70477	2.62188	0.262796	0.0163871	0.0167252	0.00803858	7.27419	2.09175	0.0215529	2.12951	6.18862	0.726571	0.514107	2.89689	0.0424953	5.32393	2.15519	0.0553199	0.0436491	0.0398367	4.59006	6.8594	0.0553097	0.097861
GN02|IIB17	0	0	0	0	0	0	0	0	0	0	0	0	0	0	0	0	0	0	0	0	0	0	0	0	0	0	0.00357692	0.00611154	0	2.41958	0	0	0	0	0	0	0.00567634	0.0125392	0	0	0	0	0	0	0	0	0	0	0.0139801
Nitrospirae|Nitrospira|Nitrospirales|Nitrospiraceae|Nitrospira	0.00216633	0.00695943	0	0	0	0	0	0	0	0	0	0	0	0	0	0	0	0	0.00613234	0	0	0	0	0	0	0	0.00357692	0.629488	0	0	0.572347	0	0	0.00538822	0	0	0.181643	0	0	0.0169981	0	0.315614	0.507099	0.0109123	0	0	0	0	0.0139801
OD1|Other|Other|Other|Other	0.0498256	0.060315	0.0097307	0	0.140457	0.0591166	0.710315	0.301114	0.22513	0.0913088	0.325225	0.162523	0.911602	0	0.0129836	0.708669	0.802568	0.419364	0.0122647	0	0	0	0.458204	0	0.397456	2.52994	0.876346	0.250573	0.0225322	0.774934	5.53055	0.466914	0.0327137	2.92042	0.85677	0.295895	0.0397343	0.0250784	0.0818331	0.0169981	4.03768	0.0180351	0.02766	2.19337	3.47077	1.88351	1.17163	4.74742	0.0699007
OD1	0.0628236	0.00231981	0	0	0.165994	0.0900825	1.13165	0.052695	0.13051	0.104836	0	0.00601938	0	0.0436777	0	0.265438	0.594242	0.00407149	0	0.156561	0.220434	0.233663	0.136223	0.00892379	0	0.383932	2.60758	1.63178	3.42694	1.7227	0.011254	1.05297	5.875	0.765127	1.26653	0.0188869	3.27525	0.0125392	2.20949	2.07377	0.00675197	6.81275	0.590079	2.66259	8.13664	2.18424	2.71021	1.37353	0.111841
OD1|ABY1	0.0151643	0.0301575	0	0.00350717	0	0.00281508	0.0948557	0.0225836	0.0163137	0.00676361	0.00891027	0	0	0	0	0.167777	0.0102456	0	0.0306617	0	0	0.0233663	0.0619195	0	0	1.74775	0.00357692	0.128342	0.149532	1.50527	0.622186	0.660119	0.00384867	0.0269411	0.428385	0.00629564	0.00567634	0.0250784	0	0	0.168799	0.0135263	0.00921999	0.196421	0.348571	0.316556	1.91602	1.56711	0.0139801
OD1|Mb-NB09	0.0151643	0	0.00486535	0	0	0.17735	0	0.271003	0	0	0	0	0	0.136493	0.331083	0	0	0	0.00613234	0.379543	0	0	0	0	0	0.257865	0	0.00305577	0.00409677	0.00557507	0.00321543	0.0740621	0.00192434	1.75117	0	0.63586	0	0.0125392	0.949264	0.127486	3.36923	0	0	0.0109123	0.0248979	0.0316556	0.00262109	0.0184366	0.0139801
OD1|SM2F11	0.00866532	0	0	0	0.0280913	0.0591166	0.227213	0.0150557	0.026102	0.0304363	0.0712822	0.0481551	0.0552486	0.0436777	0	0	0	0.0285005	0.036794	0.0189771	0.077152	0	0	0	0	1.3409	0.0143077	0.727273	0.854176	1.82305	2.71543	0.00966028	0.656198	1.66496	1.65766	0.295895	0.493841	0	0	0.0254972	0.0168799	1.29853	0.00921999	0.0545613	0.0149388	0	1.27647	1.18916	0.251643
OD1|ZB2	0.392106	1.19238	1.68828	0.270052	7.16073	2.73626	11.2194	3.69241	1.05387	1.32229	4.18783	6.07958	4.84346	1.45228	1.96053	11.544	6.14733	2.88669	1.38591	3.2783	3.46082	4.25267	2.31579	0.0892379	4.45151	17.8299	8.16969	21.8396	11.8663	28.8064	11.6174	11.0771	14.8328	12.2474	15.4157	14.2407	8.23069	17.279	6.02291	5.36291	17.5821	16.8267	18.0988	12.9747	15.8749	13.2004	23.1443	14.7216	1.5518
OP11|Other|Other|Other|Other	0	0	0	0	0	0	0	0	0	0	0	0	0	0	0	0	0	0	0	0	0	0	0	0	0	0	0.00357692	0	0.00204838	0	0	0	0	0	0	0	0.0227053	1.09091	1.48936	0	0.00337598	0	0	0	0	0	0.00524219	2.54425	0.0139801
OP11|OP11-1	0	0	0	0	0	0	0	0	0.0619922	0.0202908	0	0	0	0	0	0	0	0	0.0245293	0	0	0	0	0	0	0	0	0	0	0	0	0	0	0.0269411	0.378717	0	0.300846	0	0	0.0169981	0.611053	0.225438	0	0	0	0	0	0	0
OP11|OP11-3	0	0	0	0	0	0	0	0	0.110933	0	0.00445514	0	0	0	0.0519346	0	0	0	0.036794	0	0	0	0	0	0	0.33809	0.275423	0.559206	1.44821	0	0	1.69377	0.123157	0.00538822	0.627057	0.0251826	0.23273	0	0.0163666	0	0	0.29307	0.617739	0.91663	0	0	1.45471	0.221239	0
OP11|OP11-4	0	0	0.00243268	0	0	0	0.158828	0	0.123984	0.0371999	0.0623719	0	0.0276243	0.00545971	0	1.04923	0.0819644	0.032572	0	0.00474428	0	0	0.0123839	0	0	1.74775	0.400615	0.00611154	0.00204838	1.7227	0.00643087	0.898406	0.469538	1.15847	0	0	2.29892	0.0125392	3.60065	0.399456	1.47193	1.50142	5.90079	1.64775	0.702121	0.0949668	0.0131055	1.6132	0.419404
OP11|WCHB1-64	0	0	0	0	0	0	0	0	0	0	0	0.0481551	0	0	0	0	0	0	0	0	0	0	0	0	0	0	0	0	0	0.273178	0	0	0	0	0	0	0	0	0	0	0	0	0	0.0109123	0	0	0	0	0.0419404
OP11|WCHB1-64|d153	0	0	0	0	0	0	0.432366	0.0790425	0	0	0	0	0	0.163791	0	0	0	0.00407149	0	0.0806528	0	0.163564	0.111455	0	0	0.00573033	0.00715384	0.00305577	3.2344	0.00557507	0.00803858	0.00322009	1.70304	0.0215529	2.99249	0	0	0.0250784	0	2.02278	0.00675197	0.00450877	3.60502	0.0109123	0.00995917	0.0158278	0.00262109	0.0553097	0.0139801
Planctomycetes|OM190|CL500-15	0	0	0	0	0	0	0	0	0	0	0	0	0	0	0	0	0	0	0	0	0	0	0	0	0	0	0	0.440031	0	0	0	0	0	0	0	0	0	0	0	0	0	0	0	0	0	0	0	0	0
Planctomycetes|Phycisphaerae|Phycisphaerales	0	0	0	0	0	0	0	0	0	0	0	0	0	0	0	0	0	0	0	0	0	0	0	0	0	0	0	0	0	0	0	0	0	0	0	0	0	0.0125392	0	0	0.762972	0	0	0	0	0	0	0	0
Planctomycetes|Planctomycetia|Gemmatales|Isosphaeraceae	0	0	0	0	0	0	0	0	0	0	0	0	0	0	0	0	0	0	0	0	0	0	0	0	0	0	0	0	0	0	0	0	0.169341	0	0	0	0	0	0	0	0	0	0	0	0	0	0	0	0
Planctomycetes|Planctomycetia|Pirellulales|Pirellulaceae	0	0	0	0	0	0	0	0	0	0	0.0668271	0	0	0.0545971	0	0	0.0239063	0	0	0.204004	0.0110217	0	0.0247678	0	0.0198728	0	0	0	0	0	0	0	0.0500327	0	0	0	0.10785	0	0	0	0	0	0	0	0	0.189934	0	0	0.0419404
Planctomycetes|Planctomycetia|Planctomycetales|Planctomycetaceae|Planctomyces	0	0	0	0	0	0	0	0	0.0293647	0.0236726	0	0	0	0.0491374	0	0	0	0.0447864	0	0	0	0	0	0	0	0.269326	0	0	0	0	0	0	0	0	0.0807102	0	0.153261	0	0.0163666	0	0	0	0.10142	0	0	0	0	0.682153	0
Planctomycetes|vadinHA49|DH61	0	0	0	0	0	0	0	0	0	0	0	0	0	0	0	0	0	0	0	0	0	0	0	0	0	0	0	0	0	0	0	0.00322009	0	0	0	0	0.669808	0	0	0	0	0	0	0	0	0	0	0	0
Proteobacteria|Other|Other|Other|Other	0.0173306	0.0208783	0	0	0.0331988	0.0225206	1.11842	0.0301114	0.101145	0.0980724	0.347501	0.078252	0	0.0272985	0.311607	0.340562	0.65913	0.0529294	0.036794	0.194516	0.198391	0.0155775	0.0123839	0.00892379	0.158983	0	0	0	0	0.892011	0	0.399292	0	0.0161647	0	0	0.0397343	0	0	0	0	0.00450877	0.0921999	0	0	0.664767	0	0	0
Proteobacteria|Alphaproteobacteria|Other|Other|Other	0	0	0	0	0	0	0.00220595	0	0	0	0	0	0	0	0	0	0	0	0	0.0142328	0	0	0	0	0	0.653258	0	0.00305577	0.00614515	0	0.00321543	0.00322009	0.171266	0.0215529	0	0.428104	0.692513	0.0125392	0.0327332	0.152983	1.22548	0.284052	0.25816	0.0109123	0.00995917	0.585628	0	1.06932	0
Proteobacteria|Alphaproteobacteria	0	0	0	0	0.0485214	0.036596	0	0	0	0	0.0267308	0	0	0	0	0	0	0.0529294	0	0	0	0	0	0	0	0.00286516	0	0	0.00204838	0	0.00321543	2.46337	0.00192434	0.0107764	0	0	1.32826	0	0.0327332	0.00849907	0.519901	0	0	0	0.00497958	0	0.00262109	0.0184366	0.0139801
Proteobacteria|Alphaproteobacteria|BD7-3	0	0	0	0	0	0	0	0.0263475	0	0	0	0	0	0	0	0	0	0	0	0	0	0	0	0	0	0.481348	0	0	0	0	0	0	0	0	0	0	0	0	0	0	0.00337598	0	0	0	0	0.0158278	0	0	0.0139801
Proteobacteria|Alphaproteobacteria|Caulobacterales|Caulobacteraceae|Other	0.00649899	0.00927924	0.00486535	0	0.0740589	0.0450412	0.617665	0.0451671	0.065255	0.0608725	0.0222757	0.0120388	0.0460405	0.038218	0.0584264	0.122702	0.18442	0.105859	0.00613234	0.0142328	0.0110217	0.0389438	0.0371517	0	0	1.28359	0.171692	4.74866	1.90295	0.356804	1.01447	0.904846	0.163568	0.436446	2.54548	0.988416	0.295169	0.288401	1.04746	1.08788	0.32747	2.14617	0.25816	1.76779	0.293795	3.40298	0.356469	3.53982	0.363484
Proteobacteria|Alphaproteobacteria|Caulobacterales|Caulobacteraceae|Caulobacter	0.00649899	0.0231981	0.0291921	0.00350717	0.0740589	0.0225206	0.213977	0.0112918	0.052204	0.0304363	0.0222757	0.00601938	0	0.00545971	0.0129836	0.0450744	0.037567	0.016286	0	0.03321	0	0.0233663	0	0	0	1.17758	0.429231	2.63407	1.13276	0.947762	0.0096463	1.92562	0.517646	1.23929	0.00620848	0.0125913	0.987682	0.46395	0.0327332	0.237974	0.803484	0.613193	0.460999	0.0327368	0.72204	0.680595	0.969805	0.32264	0.111841
Proteobacteria|Alphaproteobacteria|Caulobacterales|Caulobacteraceae|Mycoplana	0	0	0	0	0	0	0.00441189	0	0.013051	0	0	0	0	0.00545971	0	0	0	0.00407149	0	0	0	0	0	0	0	0.0143258	0.00357692	0.0183346	0.0102419	0	0.00803858	0.00644019	0	0	0.0248339	0.0125913	0.00567634	0	0	0.00849907	0.00337598	0.00901754	0	0.0109123	0.00497958	0.0158278	0	0.0184366	0
Proteobacteria|Alphaproteobacteria|Rhizobiales|Other|Other	0.00216633	0.00231981	0.0097307	0	0.0127688	0.0112603	0.0727963	0.0263475	0.0065255	0.016909	0.00445514	0	0.0184162	0.0163791	0.0129836	0.0250413	0.0341518	0.016286	0.0245293	0	0.0220434	0.0155775	0.0123839	0.553275	0.0198728	0.295112	0.100154	0.23835	1.52809	0.200702	0.00643087	0	0.221299	0.0754351	0.0248339	1.0136	0.00567634	0.401254	0.114566	0.0254972	0.489518	0.644754	0.2305	0.141859	0.283836	0.205761	0.0576641	0.931047	0.0139801
Proteobacteria|Alphaproteobacteria|Rhizobiales|Aurantimonadaceae|Other	0	0	0	0	0	0	0	0	0	0.344944	0	0	0.138122	0	0.311607	0	0	0	0	0	0	0	0	0	0	0	0	0	0	0	0	0	0	0	0	0	0	0	0	0	0	0	0	0	0	0	0	0	0
Proteobacteria|Alphaproteobacteria|Rhizobiales|Bradyrhizobiaceae|Afipia	0	0.00695943	0.00486535	0	0	0	0	0.00752785	0.0065255	0	0	0.0180581	0	0.0163791	0	0	0	0	0	0	0	0	0	0	0.0198728	0	0	0.323911	0.891047	0.00557507	0.00321543	0.00322009	0.429127	0	0.012417	0	0	0.0125392	0.229133	0	0.0168799	0.261509	0	0	0.378448	0	0.00524219	0.00921829	0.0279603
Proteobacteria|Alphaproteobacteria|Rhizobiales|Bradyrhizobiaceae|Bradyrhizobium	0.00216633	0.00695943	0.0510862	0.00350717	0.00255376	0.0309659	0	0.052695	0.0717805	0.0135272	0.16484	0	0.110497	0.0491374	0.0584264	0.190314	0	0.0529294	0.018397	0.0237214	0	0.0623101	0	0	0.0397456	0.78792	0.0214615	3.38579	10.9466	2.20215	0.0209003	0.0257607	1.0988	0.382564	2.24747	0.0188869	0.0454107	2.7837	1.2766	0.280469	1.28625	1.19933	0.02766	1.0694	0.0547754	0.79139	2.17551	2.84845	0.712988
Proteobacteria|Alphaproteobacteria|Rhizobiales|Brucellaceae|Ochrobactrum	0.012998	0.00927924	0.0413555	0.00350717	0.0638439	0.0140754	0.308833	0.0225836	0	0.0574907	0.0133654	0	0.0460405	0	0.00649182	0.0450744	0.150268	0.016286	0	0.0237214	0.0330651	0.0155775	0.0123839	0.0267714	0.0198728	1.63887	0.643846	0.531704	1.651	0.42928	0.011254	0.00644019	1.08917	0.1832	0.347675	0.421808	0.017029	1.02821	0.589198	0.0424953	1.98845	2.28144	0.921999	0.305543	1.1702	0.664767	0.319774	0.414823	0.265623
Proteobacteria|Alphaproteobacteria|Rhizobiales|Brucellaceae|Paenochrobactrum	0	0	0	0	0	0.0225206	0	0.0451671	0	0	0	0	0	0	0	0.120198	0.0102456	0	0	0	0	0	0	0	0	0	0	0	0	0	0.00321543	0	0	0	0	0	0	0	0	0	0	0	0	0	0	0	0.00524219	0	0
Proteobacteria|Alphaproteobacteria|Rhizobiales|Hyphomicrobiaceae|Hyphomicrobium	0	0	0	0	0	0.00563016	0	0	0.026102	0.00338181	0	0	0	0	0	0	0	0	0	0	0.0110217	0	0	0	0	0	0.00357692	0	0.00614515	0.00557507	0.5	0	0	0.598093	0.012417	0	0.266788	0.426332	0.0327332	0	0.39499	0	0	0.0109123	0.00995917	0.0158278	0.00262109	1.03245	0
Proteobacteria|Alphaproteobacteria|Rhizobiales|Methylobacteriaceae|Other	0.00216633	0.0231981	0.00729803	0.00701434	0.010215	0.0253357	0	0.0225836	0.0228392	0.00676361	0	0	0	0.0109194	0.07141	0.0425702	0.0204911	0.0285005	0	0	0	0.00778877	0	0	0	0.0085955	0.168115	2.5699	0.809111	0.0390255	0.66881	0.0933827	0.153947	0.565763	0.322841	0.516243	0.017029	0.576803	0.572831	0.45895	1.08369	0.748456	0.00921999	1.45133	0.0448163	0.0474834	0.0104844	0.129056	0.097861
Proteobacteria|Alphaproteobacteria|Rhizobiales|Methylobacteriaceae	0	0	0	0.0105215	0	0	0	0	0	0	0	0	0.0184162	0	0	0	0	0	0	0	0	0	0	0	0	0	0	0	0	1.22652	0	0	0	0	0	0	0	0	0	0	0.010128	0	0	0	0	0	0	0	0
Proteobacteria|Alphaproteobacteria|Rhizobiales|Methylobacteriaceae|Methylobacterium	0	0	0	0	0	0	0	0	0	0	0.0133654	0	0	0.00545971	0	0	0	0	0	0	0	0	0	0	0	0.26646	0.00715384	0.039725	0.0163871	0.00557507	0.011254	0.00322009	0.00577301	0.00538822	0.0186254	0.00629564	0	0	0	0.00849907	0.0270079	0.0135263	0	0.0545613	0.547754	0	0	1.01401	0
Proteobacteria|Alphaproteobacteria|Rhizobiales|Methylocystaceae	0	0	0	0	0	0	0	0	0	0	0	0	0	0	0	0	0	0	0	0	0	0	0	0	0	0.0085955	0.0107308	0.192513	0.0102419	0.00557507	1.69614	0	0.00577301	0.00538822	0	0	0	0	4.35352	0.764916	0.0168799	0.00450877	2.57238	0.0327368	1.22	1.50364	0	0.0184366	1.46792
Proteobacteria|Alphaproteobacteria|Rhizobiales|Phyllobacteriaceae|Phyllobacterium	0	0	0.0097307	0	0	0	0	0	0	0	0	0	0	0	0.00649182	0	0	0	0	0	0	0	0	0	0	0	0.00357692	0	0.00204838	0	1.07235	0.00322009	0.00192434	0.0107764	0.012417	0.585495	0	0.0250784	0.0327332	0.00849907	0.00337598	0.698859	0	0.0109123	0.00497958	0.0474834	2.06018	0.00921829	0.181742
Proteobacteria|Alphaproteobacteria|Rhizobiales|Rhizobiaceae|Agrobacterium	0	0	0	0	0	0	0.132357	0	0	0	0	0	0	0	0	0.0325537	0	0.0285005	0	0	0	0.00778877	0	0	0	0	0	0	0	0	0	0	0	0	0	1.10803	0	0	0	0	0.00337598	0.00450877	0	0	0	0	0	0	0
Proteobacteria|Alphaproteobacteria|Rhizobiales|Rhizobiaceae|Shinella	0	0	0	0	0	0	0.00441189	0	0	0.00676361	0.0133654	0	0	0	0	0.190314	0	0.00407149	0	0	0.0110217	0	0	0	0	0	0	0	0	0	0.00482315	0	0	0	0	0.0440695	0	0	0	0	0	0	0	0	0	0.0316556	0.00262109	0	0
Proteobacteria|Alphaproteobacteria|Rhodobacterales|Rhodobacteraceae|Other	0	0.00695943	0	0	0	0	0	0	0	0	0.0222757	0	0.101289	0	1.75279	0	0	0.00814299	0	0	0	0	0	0	0	0	0	0	0	0	0	0	0	0	0	0	0	0	0	0.63743	0	0	0	0	0	0.0158278	0	0	0
Proteobacteria|Alphaproteobacteria|Rhodospirillales|Acetobacteraceae	0	0	0	0	0	0	0	0	0	0	0	0	0	0	0	0	0	0	0	0	0	0	0	0	0	0	0	0.660046	0	0	0	0.00322009	0	0	0	0	0	0	0	0	0.00337598	0	0	0	0	0	0	0	0
Proteobacteria|Alphaproteobacteria|Rhodospirillales|Rhodospirillaceae|Other	0	0	0	0	0	0	0	0	0	0	0	0	0	0	0	0	0	0	0	0	0	0	0	0	0	0	0	0	0	0	0	0	0	0	0	0	0	0	0	0	0	0	0	0	0.562693	0	0	0	0
Proteobacteria|Alphaproteobacteria|Rhodospirillales|Rhodospirillaceae|Magnetospirillum	0	0	0	0	0	0	0	0	0	0.00338181	0	0	0	0	0	0	0	0	0	0	0	0	0	0	0	0	0	0	0	0.38468	0	0	0	0	0	0	0	0	0	0	0	0.00450877	0.00921999	0	0	0	0	0	0
Proteobacteria|Alphaproteobacteria|Rickettsiales	0	0	0	0	0	0	0	0	0	0	0	0	0	0	0	0	0	0	0	0	0	0	0	0	0	0	0	0	0	0	0	0	0	0	0	0	0	0	0.0163666	0.0254972	0	0	0	0	0.368489	0	0	0	0.0139801
Proteobacteria|Alphaproteobacteria|Rickettsiales|Rickettsiaceae|Other	0.00216633	0	0	0	0	0	0	0	0.00326275	0	0	0	0	0	0	0	0	0	0	0	0	0	0	0	0	0	0	0.0305577	0	0.618833	0.00160772	0	0	0.0107764	0	0	0	0.0125392	0	0	0	0	0	0	0	0	0	0	0
Proteobacteria|Alphaproteobacteria|Rickettsiales|Rickettsiaceae	0	0	0	0	0	0	0.238242	0	0	0.00338181	0	0	0	0	0	0	0	0	0	0	0	0	0	0	0.0198728	0	0.00357692	0	0	0	0	0	0	0	0	0	0	0	0	0	0.00337598	0	0	0	0	0	0	0	0
Proteobacteria|Alphaproteobacteria|Rickettsiales|mitochondria|Other	0.00649899	0.00927924	0	0	0.00255376	0.073192	0	0.0602228	0.101145	0.0743997	0.16484	0.186601	0.119705	0.245687	0.0779018	0.0275454	0.0683037	0.0773584	0.0613234	0.0569314	2.00595	0.926863	2.01858	0.232019	0.953895	0	0	0	0	0	0	0	0.00192434	0	0	0	0	0	0	0	0	0	0	0	0	0.0316556	0	0.0460914	0
Proteobacteria|Alphaproteobacteria|Sphingomonadales|Other|Other	0	0.0185585	0.00243268	0	0	0	0	0	0	0.00338181	0	0	0	0.0163791	0.00649182	0.00250413	0	0	0	0	0	0.00778877	0	0	0.0993641	0.0143258	0.411346	0.0152788	0.00409677	0.0111501	0.00482315	0	0.011546	0	0	0	0.686837	0.426332	0	0.00849907	0	0	0	0.0218245	1.30465	0	0.42986	0	0
Proteobacteria|Alphaproteobacteria|Sphingomonadales	0	0.0301575	0.00486535	0	0	0	0	0.00376393	0.0195765	0.0135272	0	0.0300969	0.0276243	0.0491374	0	0.215355	0	0.016286	0.0245293	0.00948857	0	0.0233663	0	0	0	0	0	0.00611154	0.00409677	0.0111501	0.00803858	0.0225407	0.00577301	0.0107764	0	0	0	0.564263	0.96563	0.00849907	0.749468	0.320123	0.00921999	0.0327368	0.941141	0.0474834	0.757496	0.00921829	0.139801
Proteobacteria|Alphaproteobacteria|Sphingomonadales|Erythrobacteraceae	0	0	0	0	0	0	0	0	0	0	0	0	0	0	0	0	0	0	0	0	0	0	0	0	0	0.00286516	0	0.00611154	0.00204838	0	0	0	0	0	0	0	0	0	0	0.00849907	0	0	0	0	0	0	0.613336	0	0
Proteobacteria|Alphaproteobacteria|Sphingomonadales|Erythrobacteraceae|Lutibacterium	0	0	0	0	0	0	0	0	0	0	0	0	0	0	0	0.00250413	0	0	0	0	0	0.00778877	0	0	0	0	0	0.00305577	0.518241	0	0	0	0	0	0	0	0	0	0	0	0	0	0	0	0.00497958	0	0	0	0
Proteobacteria|Alphaproteobacteria|Sphingomonadales|Sphingomonadaceae|Other	0.00216633	0.00231981	0	0	0	0.0309659	0	0	0.0456785	0	0	0	0	0.00545971	0	0	0	0.00407149	0	0.0142328	0	0.0389438	0	0	0	0.00286516	0.547269	0.962567	0.831643	0.00557507	0.446945	0.0933827	0.00192434	0.0538822	0	0	0.00567634	0.76489	0.0490998	0.416454	0.0675197	0.0135263	0.02766	0	0.771835	0.0633112	0.00524219	0.00921829	0.0559206
Proteobacteria|Alphaproteobacteria|Sphingomonadales|Sphingomonadaceae|Novosphingobium	0	0	0	0	0	0	0	0	0	0	0	0	0	0	0	0	0	0	0	0.0284657	0	0	0	0	0	0	0	0.00611154	0	0.0111501	0	0	0.427202	0	0	0	0	0	0.0163666	0	0	0	0	0	0	0	0	0	0
Proteobacteria|Alphaproteobacteria|Sphingomonadales|Sphingomonadaceae|Sphingobium	0	0	0.00243268	0	0	0	0	0	0	0	0	0	0	0	0	0	0	0	0	0	0	0	0	0	0	1.58444	0	0	3.03365	0.00557507	0.00160772	0	0.00192434	0.0161647	0	0.00629564	0	0	0	0.0169981	0.00337598	0.00901754	0.00921999	0.0218245	0.00995917	0	0	0	0.0279603
Proteobacteria|Alphaproteobacteria|Sphingomonadales|Sphingomonadaceae|Sphingomonas	0.0151643	0.00231981	0.00243268	0.0140287	0	0.0619317	0	0.0451671	0.0293647	0.0270544	0.178205	0.0722326	0.0368324	0.174711	0.0259673	0.102669	0.0887948	0.0692154	0.036794	0.0759085	0.0220434	0.0467326	0.0123839	0	0.0596184	1.72769	0.125192	0.727273	1.27819	1.39377	0.826367	0.644019	2.79413	0.161647	0	1.13951	0.017029	0.213166	2.14403	0.407955	0.010128	0.00901754	0.894339	1.80052	0.0697142	0.364039	0.343363	0.0460914	0.363484
Proteobacteria|Betaproteobacteria|Other|Other|Other	0	0	0	0	0	0	0	0	0	0	0	0	0	0	0	0	0	0	0	0	0	0	0	0	0	0	0	0	0.163871	0	0	0	0	0	0	0	0	0	0	0	0	0	0	0	0	0	0	0	0
Proteobacteria|Betaproteobacteria|Burkholderiales|Other|Other	0	0	0	0	0	0	0.0529427	0	0	0.00338181	0	0	0	0	0	0	0	0	0	0	0	0	0	0	0	0	0.350538	0.00305577	0	0	0.289389	0	0	0	0.105544	0	0	0	0	0.00849907	0	0	0	0	0	0	0	0	0
Proteobacteria|Betaproteobacteria|Burkholderiales|Alcaligenaceae|Other	0	0	0	0	0	0.154829	0.0551487	0.0752785	0.110933	0.125127	0	0	0	0.0163791	0	0	0	0	0	0.00474428	0	0	0	0	0	0	0.171692	0	0	0	0	0.34777	0.0712004	0.134706	0.00620848	0.220348	0.0908214	0.112853	0	0.0169981	0	0	0.24894	0.207333	0.0149388	0	0.162508	0.00921829	0
Proteobacteria|Betaproteobacteria|Burkholderiales|Alcaligenaceae	0.00866532	0.0394367	0.0194614	0.0175359	0	1.95366	0.15221	2.71755	1.77167	1.18701	0.15593	0	0.0736648	0.0436777	0.266165	0	0.153683	0.0285005	0.018397	0.0521871	0	0.00778877	0.0495356	2.2131	0	0.00286516	0	0	0	0.00557507	0.265273	0	0.748566	0.366399	0	0.00629564	0	0.0125392	0.196399	0	0	0	0.00921999	0	0	0	0.00262109	0.00921829	1.20229
Proteobacteria|Betaproteobacteria|Burkholderiales|Alcaligenaceae|Alcaligenes	0	0	0.00243268	0	0	0.160459	0.0264714	0.0752785	0.065255	0.0676361	0	0	0	0.00545971	0	0	0	0	0	0	0	0	0	0	0	0	0.110885	0.00305577	0.00204838	0	0	0	0.0442597	0.0754351	0	0.0629564	0.0397343	0.0501567	0	0	0	0	0.11064	0.218245	0	0	0.0681485	0	0
Proteobacteria|Betaproteobacteria|Burkholderiales|Alcaligenaceae|Oligella	0	0	0	0	0	0.0985277	0	0.0903342	0.052204	0.0236726	0	0	0	0	0	0	0	0	0	0.0379543	0	0	0	0	0	0	0	0	0	0	0	0	0.00192434	0	0	0	0	0	0	0	0	0	0	0	0	0	0	0	0
Proteobacteria|Betaproteobacteria|Burkholderiales|Alcaligenaceae|Sutterella	0.0714889	0.0811933	0.00486535	0.122751	0.0638439	0.0253357	0	0.0188196	0.0619922	0.0236726	0.0267308	0.0120388	0.0368324	0.038218	0.0324591	0.147744	0.0512278	0.0570009	0.055191	0.0237214	0.0220434	0	0.0619195	0	0.0198728	0	0	0	0	0	0	0	0	0	0	0	0	0	0	0.0849907	0	0	0	0	0	0	0	0	0
Proteobacteria|Betaproteobacteria|Burkholderiales|Comamonadaceae|Other	0.0433266	0.0417566	0.240835	0.0175359	0.347311	0.0900825	0.375011	0.195724	0.205553	0.158945	0.280674	0.138446	0.0736648	0.147412	0.129836	0.215355	0.109286	0.183217	0.0981174	0.194516	0.0991954	0.0778877	0.0866873	0	0.13911	5.33207	1.3485	4.26891	3.91036	4.23148	3.03376	7.99871	2.23223	1.54642	2.45856	4.65878	4.66027	2.4326	2.83142	1.13887	3.67645	4.60345	5.50433	3.93933	2.62922	3.29218	5.01678	6.84919	0.93667
Proteobacteria|Betaproteobacteria|Burkholderiales|Comamonadaceae	0.00649899	0	0	0	0.010215	0.0197055	0.0375011	0.0150557	0	0	0	0.0120388	0	0	0	0.00250413	0	0	0.0122647	0	0	0	0	0.00892379	0	0.369606	0.304038	0	0	0	0	0.00322009	0	0.00538822	0	0	0	0	0	0	0	0.117228	0	0	0	0	0	0	0
Proteobacteria|Betaproteobacteria|Burkholderiales|Comamonadaceae|Acidovorax	0	0	0	0.00701434	0.00255376	0.101343	0.00220595	0.0639868	0.127247	0.00676361	0.0356411	0.0120388	0.0092081	0.0163791	0	0.00500826	0	0	0	0.00948857	0	0	0.0123839	0	0	0	0.00357692	0.0213904	0.00204838	0.00557507	0.00321543	0.00322009	0.392564	0.0161647	0	0	0	0.0125392	0	0.00849907	0.0236319	0.270526	0	0.0109123	0.0149388	0	0.0157266	0.341077	0
Proteobacteria|Betaproteobacteria|Burkholderiales|Comamonadaceae|Comamonas	0.012998	0.011599	0.0145961	0.0140287	0	0.0140754	0.00882379	0.0301114	0.0228392	0	0	0	0	0.00545971	0	0	0	0.024429	0.00613234	0.00948857	0	0.00778877	0	0.00892379	0.0198728	0	0.093	0.00305577	0	0	0.00321543	0	0.00192434	0	0	0.0251826	0.00567634	0.0125392	0.0163666	0.00849907	0	0	0	0.283719	0.00497958	0	0.00262109	0.368732	0
Proteobacteria|Betaproteobacteria|Burkholderiales|Comamonadaceae|Curvibacter	0.00866532	0.0162387	0.00486535	0.00701434	0	0.0309659	0.0573546	0.0414032	0.0717805	0.0135272	0.00891027	0.0601938	0.0092081	0	0.00649182	0.037562	0	0.0203575	0	0.0569314	0	0.00778877	0	0.00892379	0.0397456	0	0.128769	0.235294	0	0.323354	0	0	0	0.0538822	0.546346	0.00629564	0	0.112853	0.261866	0.0254972	1.00604	0.0405789	0.802139	0.392842	0.059755	0.269072	0.00262109	0.00921829	0.0419404
Proteobacteria|Betaproteobacteria|Burkholderiales|Comamonadaceae|Delftia	0.00866532	0.0626348	0.111903	0.0280574	0.413709	0.132309	1.09856	0.101626	0.0978825	0.0270544	0.15593	0.078252	0.119705	0.0818956	0.103869	0.733711	0.109286	0.0529294	0.110382	0.317867	0.220434	0.0623101	0.198142	0.00892379	0.278219	1.42972	2.09608	4.20168	3.29994	2.41958	4.49518	2.15424	3.35027	0.856727	1.50245	9.05943	1.78805	3.7116	3.68249	0.169981	2.51173	4.35547	2.08372	1.87691	5.29828	2.97563	2.83602	3.66888	0.629107
Proteobacteria|Betaproteobacteria|Burkholderiales|Comamonadaceae|Giesbergeria	0	0	0	0	0	0	0.0132357	0	0.0228392	0	0	0	0	0	0	0	0	0	0	0	0	0	0	0	0	0.00286516	0	0.00305577	0	0	0.0096463	0.0161005	0.00384867	0	0	0	0	0.0125392	0	0	0.827116	0	0.00921999	0.0327368	0	0.0158278	0	0.0276549	0
Proteobacteria|Betaproteobacteria|Burkholderiales|Comamonadaceae|Hydrogenophaga	0	0	0	0	0	0	0.00220595	0	0	0	0	0	0	0	0	0	0	0	0	0	0	0	0	0	0	0.00573033	0	0.00305577	0.00204838	0.256453	0.0192926	0	0	0	0.223505	0.0188869	0.0908214	0	0	0	0.00337598	0.00450877	0	0.0109123	0.00497958	0	0	0.00921829	0.0139801
Proteobacteria|Betaproteobacteria|Burkholderiales|Comamonadaceae|Leptothrix	0	0.00231981	0	0	0	0.0140754	0	0	0	0	0	0	0	0	0	0	0	0	0	0	0	0	0.0123839	0	0	0	0.00357692	0	0	0	0.684887	0	0.00192434	0	0.447011	0	0.00567634	0	0.0163666	0.0339963	0.00337598	0.0135263	0	0	0	0	0.243762	0.0184366	0.0139801
Proteobacteria|Betaproteobacteria|Burkholderiales|Comamonadaceae|Limnohabitans	0.0108317	0.0208783	0.121634	0.0105215	0.196639	0.168905	0.0948557	0.158085	0.182714	0.0270544	0.0712822	0.180581	0.0828729	0.0764359	0.0194755	0.200331	0.0956251	0.0732869	0.141044	0.241958	0.0661303	0.0856765	0.123839	0.00892379	0.0198728	1.11741	0.904961	1.28342	0.723079	1.52757	0.836013	0.0869425	0.573452	0.371787	1.5397	0.786955	1.51558	1.06583	2.61866	0.0679925	0.526653	1.45633	1.67804	1.02575	1.44906	0.743906	1.40753	0.0829646	0.433385
Proteobacteria|Betaproteobacteria|Burkholderiales|Comamonadaceae|Methylibium	0.00216633	0	0	0.00350717	0	0	0.0286773	0	0	0	0	0	0.0092081	0	0	0.0175289	0	0	0.00613234	0	0	0	0	0	0	0.398258	0.0107308	0.0091673	0.00204838	0	0.749196	0.00322009	0.00577301	0.00538822	0.00620848	0.283304	0.017029	0.0125392	0	0.0934897	0.0135039	0.00450877	0.01844	0.0327368	0.253959	0	0.31191	0.0184366	0
Proteobacteria|Betaproteobacteria|Burkholderiales|Comamonadaceae|Polaromonas	0.00216633	0	0	0	0	0	0	0.0263475	0	0.00676361	0	0	0	0	0	0.00751239	0	0	0	0	0.0220434	0	0	0	0	0.00286516	0.00357692	0.00611154	0.00204838	0	0.00321543	0	0	0	0	0	0.374638	0.0125392	0.245499	0	0.00675197	0	0.00921999	0.0218245	0.248979	0.316556	0.00262109	0	0
Proteobacteria|Betaproteobacteria|Burkholderiales|Comamonadaceae|Rhodoferax	0	0	0.00486535	0	0	0.0140754	0.00882379	0	0	0	0.00891027	0	0	0	0	0.0425702	0	0	0	0.00948857	0	0	0	0	0.0198728	0.126067	0.00715384	0	0.163871	0.105926	0.323151	0.750282	0.00384867	0.00538822	0	0.321078	0.221377	0.0125392	0	0	0.0303838	0.00450877	0.12908	0	0.00497958	0.0316556	0	0	0.0279603
Proteobacteria|Betaproteobacteria|Burkholderiales|Comamonadaceae|Variovorax	0	0	0.0218941	0	0.0766127	0.0253357	0	0	0.013051	0	0	0	0	0.00545971	0.0259673	0.0651074	0.0307367	0.00407149	0	0	0.0110217	0	0	0	0	0.512865	0	0	0.00614515	0.880861	0.00160772	0	0	0.096988	0.254548	0	0	0.0250784	1.1784	0	0.617805	0.00450877	0	0	0.00995917	0.0158278	0.00262109	0.507006	0
Proteobacteria|Betaproteobacteria|Burkholderiales|Oxalobacteraceae|Other	0	0.00231981	0	0	0.00510751	0.0225206	0	0	0.0065255	0.00338181	0.0267308	0	0.0368324	0.00545971	0.0259673	0.0225372	0.0273215	0.00407149	0	0.0142328	0.0110217	0.0233663	0.0495356	0	0.0198728	0.00286516	0.00357692	0	0	0.0947762	0.0466238	0.00322009	0.121233	0.0161647	0.298007	0	0	0.100313	0	0.110488	0.195807	0.058614	0	0	0.0298775	0.0158278	0.259488	0	0
Proteobacteria|Betaproteobacteria|Burkholderiales|Oxalobacteraceae	0	0.00463962	0	0.00350717	0.0612902	0.0197055	0	0.00376393	0.0456785	0	0.0178205	0	0.0460405	0.00545971	0.00649182	0.00500826	0.00341518	0.040715	0.0122647	0.0569314	0	0.0856765	0.0123839	0	0.0198728	0.0085955	0.289731	0.165011	0.00204838	0.0278753	0.0257235	0.00966028	0.629258	0.0431058	0.20488	0.673634	0.425725	1.00313	0.490998	0.0679925	0.010128	0.202895	0.534759	0.81842	0.194204	0.0158278	0.298805	0.0460914	0.097861
Proteobacteria|Betaproteobacteria|Burkholderiales|Oxalobacteraceae|Herbaspirillum	0.00216633	0	0	0	0	0.0168905	0	0	0.00978825	0	0	0	0.0092081	0	0	0.00250413	0	0	0	0	0	0	0	0	0	0.335224	0	0.198625	0.528483	0.00557507	0	0.00322009	0.107763	0.33407	0	0	0	0.200627	0.0163666	0.169981	0	0	0	0.534701	0.00497958	0.0316556	0.623821	0	0.0139801
Proteobacteria|Betaproteobacteria|Burkholderiales|Oxalobacteraceae|Janthinobacterium	0.0346613	0.0231981	0	0.00701434	0.0255376	0.0197055	0.0551487	0.0112918	0	0.0439635	0.0623719	0.0361163	0.0644567	0.0272985	0.0194755	0.0125207	0.0204911	0.016286	0.018397	0.00948857	0.0330651	0	0.0371517	0	0	0.300842	0.422077	0	0	0.0167252	0.300643	0.00322009	0.0558057	0.705857	0.0310424	0.201461	0.0113527	0.326019	0	0.127486	0.131663	0.563596	0	0.196421	0.23902	0.0316556	0.0235899	0	0.0139801
Proteobacteria|Betaproteobacteria|Burkholderiales|Oxalobacteraceae|Polynucleobacter	0.0151643	0.00927924	0.00486535	0.00350717	0.00510751	0.00563016	0.0330892	0.0414032	0.0326275	0	0.0133654	0.0240775	0.0276243	0.0218388	0	0.0826363	0.0307367	0	0.018397	0.0142328	0.0220434	0	0	0	0.119237	0.873875	0.168115	0.513369	0.00409677	0	0.903537	0.0128804	0.692761	0.571151	0.633265	0.598086	0.397343	1.40439	0.409165	0.569437	0.421998	0.572614	0.497879	1.88782	0.368489	0.569801	0.663137	0.543879	0.139801
Proteobacteria|Betaproteobacteria|Burkholderiales|Oxalobacteraceae|Ralstonia	0	0	0	0	0	0	0.00441189	0.00376393	0	0	0.00891027	0	0	0	0.0194755	0	0	0	0	0.00474428	0	0	0	0	0	0.209157	0.00357692	0.0427807	0	0.0111501	0.27492	0.00322009	0.0269407	0.00538822	0.0434594	0.0503651	0.0113527	0.137931	0.392799	0.0169981	0.273455	0.0135263	0.00921999	0.458315	0.0199183	0.0158278	0.256867	0.0184366	0.0279603
Proteobacteria|Betaproteobacteria|Ellin6067	0	0.00463962	0	0	0	0	0	0	0	0	0	0	0	0	0	0	0	0	0	0	0	0	0	0	0	0	0	0	0	0	0	0.557076	0	0	0	0	0	0	0	0.00849907	0	0	0	0.392842	0	0	0	0	0
Proteobacteria|Betaproteobacteria|Methylophilales|Methylophilaceae	0	0	0	0	0	0.0225206	0	0.0112918	0	0.0101454	0	0.00601938	0	0	0	0.0475785	0	0	0	0.0379543	0	0	0.0247678	0	0	0.232078	0.00357692	0.519481	0.00204838	0.00557507	0.00321543	0.33811	0.00192434	0	0.335258	0.34626	0.17029	0	0.0163666	0.110488	0.182303	0.311105	0.11986	0.534701	0.00497958	0.0316556	0.00786328	0.0184366	0
Proteobacteria|Betaproteobacteria|Methylophilales|Methylophilaceae|Methylotenera	0.00433266	0.00695943	0.00486535	0	0.0178763	0.00844523	0.0441189	0.0225836	0.0195765	0.0236726	0.0579168	0.078252	0.0184162	0.0272985	0	0.0200331	0	0.00814299	0	0.0948857	0.0110217	0	0.0371517	0	0	0.229213	0.304038	0.168067	0.303161	0.250878	0.504823	0.322009	0.192434	0.00538822	0.0558763	0.0125913	0.0113527	0.100313	0.507365	0.127486	0.232943	0.437351	0.02766	0.57835	0.0995917	0.64894	0.0471797	1.54867	0.0279603
Proteobacteria|Betaproteobacteria|Neisseriales|Neisseriaceae	0	0	0	0	0	0	0	0	0.00326275	0	0	0	0	0.00545971	0	0	0	0	0	0	0	0	0	0	0	0	0.00357692	0	0	0	0	0	0	0	0	0	0.57331	0	0	0	0	0	0	0	0	0	0	0	0
Proteobacteria|Betaproteobacteria|Procabacteriales|Procabacteriaceae	0	0	0	0	0.00510751	0.00281508	0	0	0.0195765	0	0	0	0.0092081	0	0.0194755	0	0	0	0	0.00948857	0	0	0	0	0	0	0	0	0	0	0.00321543	0.302689	0	0	0.459428	0	0	0	0.327332	0	0	0	0	0	0.23404	0	0.186098	0	0.0139801
Proteobacteria|Betaproteobacteria|Rhodocyclales|Rhodocyclaceae|Other	0	0	0	0	0	0	0.00661784	0	0	0	0.00445514	0	0	0	0	0	0	0	0	0	0	0	0	0	0	0.00286516	0	0	0	0	0	1.17533	0.00192434	0	0	0	0	0	0	0.00849907	0	0.00450877	0	0	0.0697142	0	0	0.00921829	0.0279603
Proteobacteria|Betaproteobacteria|Rhodocyclales|Rhodocyclaceae|Azospira	0	0	0	0	0	0.00844523	0	0	0	0	0	0	0	0	0	0	0	0	0	0	0	0	0	0	0	0	0.00357692	0	0	0	0	0	0	0	0	0.00629564	0	0	0	0	0	0	0.424119	0	0	0	0	0.451696	0.0139801
Proteobacteria|Betaproteobacteria|Rhodocyclales|Rhodocyclaceae|C39	0	0.00231981	0	0	0.0153225	0.00563016	0	0.00752785	0	0	0.00445514	0	0	0	0	0	0	0	0	0	0	0	0	0	0	0	0.100154	0.00305577	0.00204838	0	0	0.00322009	0	0.00538822	0	0	0	0	0	0	0.78998	0	0	0	0	0	0	0	0
Proteobacteria|Betaproteobacteria|Rhodocyclales|Rhodocyclaceae|Dechloromonas	0	0.00695943	0.0340575	0	0	0.0140754	0	0.0188196	0	0.0439635	0	0.0120388	0	0.00545971	0	0	0	0	0.00613234	0	0.0220434	0.0311551	0	0	0	0	0.00357692	0.0275019	0	0	0	0.067622	0.223223	0.048494	0.484262	0	0.471136	0	0	0.0169981	0.300463	0	1.03264	0.305543	0.497958	0	0	0	0.0699007
Proteobacteria|Betaproteobacteria|Rhodocyclales|Rhodocyclaceae|KD1-23	0	0.0139189	0	0	0	0	0	0	0	0	0	0	0	0.00545971	0	0	0	0.016286	0	0	0	0	0	0	0.0198728	0	0	0.210848	0	0	0.00321543	0	0.361775	0.00538822	0	0.509947	0.0113527	0.0250784	0.0163666	0.00849907	0	0	0.00921999	0	0	0.0158278	0	0	0.0838809
Proteobacteria|Betaproteobacteria|Rhodocyclales|Rhodocyclaceae|Methyloversatilis	0	0	0	0	0	0	0	0	0	0	0	0	0	0	0	0	0	0	0	0.00474428	0	0	0.0247678	0	0.0198728	0	0	0	0	0	0.00160772	0	0.215526	0	0	0	0	0	0	0	0	0	0.00921999	0.0109123	0.0199183	0.079139	0	0	0.0139801
Proteobacteria|Betaproteobacteria|Rhodocyclales|Rhodocyclaceae|Petrobacter	0	0.00695943	0.0097307	0.00701434	0	0.00281508	0	0.00376393	0.013051	0	0	0	0	0.0163791	0.00649182	0	0	0.0122145	0.00613234	0	0	0.00778877	0	0	0	0	0.186	0	0.00204838	0	0	0	0	0	0	0	0	0	0.0163666	0	0	0.342666	0	0	0	0	0	0	0
Proteobacteria|Betaproteobacteria|Rhodocyclales|Rhodocyclaceae|Rhodocyclus	0.00216633	0	0	0	0.00510751	0	0.0198535	0	0	0.00338181	0	0	0	0	0	0	0	0	0	0	0	0	0	0	0	0.00286516	0.0107308	0.00305577	0	0	0.00160772	0.00322009	0	0	0.00620848	0	0	0	0	0.0849907	0	0	0.00921999	0	0.144408	0.0158278	0	0	0
Proteobacteria|Betaproteobacteria|Rhodocyclales|Rhodocyclaceae|Zoogloea	0	0	0	0	0	0	0	0	0	0	0.0222757	0	0	0	0	0	0	0	0	0	0	0	0	0	0	0	0	0.201681	0	0	0	0	0	0	0	0	0	0	0	0	0	0	0	0	0	0	0	0	0
Proteobacteria|Deltaproteobacteria|Other|Other|Other	0	0.00231981	0	0	0.0255376	0	0.0794141	0.00376393	0.039153	0.00676361	0.0133654	0	0	0.0272985	0	0.0626033	0	0	0	0.0284657	0	0	0	0	0	0.255	0.300461	0.586707	0.00204838	0.367955	0.00482315	1.5392	0	0.00538822	0	0	0.465459	0.30094	0.0163666	0	0	0.306596	0.30426	0	0.00995917	0.269072	0	0	0.0699007
Proteobacteria|Deltaproteobacteria|Bdellovibrionales|Bacteriovoracaceae	0	0.00231981	0	0	0	0	0.0750022	0	0	0	0	0	0	0.0109194	0	0	0	0	0	0.0284657	0	0	0	0	0	0	0	0	0.143387	0	0.176849	0	0	0.00538822	0	0.251826	0	0	0	0	0	0.00450877	0	0	0	0.0316556	0.00524219	0	0.0139801
Proteobacteria|Deltaproteobacteria|Bdellovibrionales|Bdellovibrionaceae|Bdellovibrio	0	0.00927924	0.00486535	0	0.0408601	0.0112603	0	0	0	0	0	0	0	0	0	0.0350578	0.0204911	0.00407149	0	0.0569314	0.0110217	0	0	0	0.0596184	0	0.00715384	0	0.118806	0.0111501	0.0755627	0	0.00384867	0	0.012417	0.0188869	0	0	0	0	0.00337598	0	0.02766	0	0	0.0949668	0	0.0184366	0
Proteobacteria|Deltaproteobacteria|FAC87	0	0	0	0	0	0.0112603	0	0	0	0	0	0	0	0.0109194	0	0	0	0	0	0	0	0	0	0	0	0	0	0.192513	0	0	0.00160772	0	0	0	0	0	0	0.0125392	0	0	0	0	0	0	0	0	0	0	0
Proteobacteria|Deltaproteobacteria|Myxococcales	0	0	0	0	0	0	0	0	0.00326275	0	0	0	0	0	0	0	0	0	0	0	0	0	0	0	0	0.191966	0	0	0	0	0	0	0	0	0	0	0	0	0	0	0	0	0	0	0	0	0	0	0
Proteobacteria|Deltaproteobacteria|Myxococcales|OM27	0	0	0	0	0	0	0	0.00376393	0	0	0	0	0	0	0	0	0	0	0	0	0	0	0	0	0	0	0	0	0	0	0	0	0	0	0	0	0.00567634	0	0	0	0	0.306596	0	0	0	0	0	0	0
Proteobacteria|Deltaproteobacteria|Myxococcales|Polyangiaceae	0.00866532	0.0139189	0	0	0.0178763	0.0197055	0	0.052695	0.039153	0.0202908	0.0133654	0.0722326	0.0092081	0.0600568	0.0454427	0.075124	0.0239063	0.0203575	0.018397	0.0189771	0	0.0155775	0.0990712	0	0.0397456	0.653258	0.372	0.381971	1.05082	0.412555	1.12862	1.23974	0.960243	0.431058	0.378717	0.484765	1.07283	0.526646	0.91653	0.322964	0.469262	0.518508	0.35036	0	0.587591	0.965495	1.43898	0.0276549	0.181742
Proteobacteria|Deltaproteobacteria|Syntrophobacterales|Syntrophobacteraceae	0	0	0	0	0	0	0	0	0	0	0	0	0	0	0	0	0	0	0	0	0	0	0	0	0	0	0	0	0	0	0.289389	0	0	0	0	0	0	0	0	0	0	0	0	0	0	0	0	0	0
Proteobacteria|Epsilonproteobacteria|Campylobacterales|Campylobacteraceae|Arcobacter	0.012998	0.0162387	0.0389228	0.0245502	0	0.0394111	0	0.0828064	0.013051	0.0710179	0	0	0.0184162	0.00545971	0	0	0.0512278	0.040715	0.036794	0	0	0.0778877	0.0371517	0	0.0596184	0	0	0	0	0	0	0	0.00192434	0	0.00620848	0	0	0	0	0	0	0	0	0	0	0	0.369574	0	0
Proteobacteria|Epsilonproteobacteria|Campylobacterales|Helicobacteraceae	0.00216633	0.00231981	0	0	0	0	0	0	0	0	0	0	0	0	0	0	0	0.0203575	0	0	0	0	0.0123839	0	0	0	0.1395	0	0	0	0.0353698	0	0	0	0	0	0.164614	0	0	0	0	0	0	0	0	0.0158278	0	0	0
Proteobacteria|Epsilonproteobacteria|Campylobacterales|Helicobacteraceae|Sulfuricurvum	0	0	0.0413555	0	0	0	0	0	0	0	0	0	0	0	0	0.0726198	0	0	0.0122647	0.0379543	0	0	0	0	0	0	0	0	0	0	0	0	0	0	0	0	0	0	0	0	0	0	0	0	0.204163	0	0	0	0
Proteobacteria|Gammaproteobacteria|Other|Other|Other	0.0671563	0.0510358	0.0389228	0.105215	0.0280913	0.0760071	0.0110297	0.109154	0.0946197	0.0473453	0.0222757	0.0361163	0.0460405	0.0163791	0.0779018	0.0250413	0.0239063	0.0203575	0.073588	0.0142328	0.0551086	0.0233663	0.0495356	0.00892379	0	0.0114607	0.0214615	0.0183346	0.0143387	0.0223003	0.0321543	0.0128804	0.296348	0.0269411	0.00620848	0.0188869	0.0283817	0.0250784	0.0981997	0.0424953	0.0270079	0.392263	0.0553199	0.360105	0.0348571	0.0316556	0.0104844	0.064528	0.0139801
Proteobacteria|Gammaproteobacteria|Alteromonadales|Other|Other	0.480925	0.561394	0.304084	0.666363	0.148118	0.242097	0	0.334989	0.270808	0.199527	0.374231	0.276892	0.331492	0.294824	0.149312	0.0826363	0.262969	0.488579	0.447661	0.147073	0.198391	0.155775	0.247678	0	0.13911	0	0.146654	0.00305577	0	0	0.191318	0	0.196282	0.167035	0.0310424	0	0	0.0125392	0.196399	0.0254972	0	0.193877	0	0	0.00497958	0	0	0.470133	0
Proteobacteria|Gammaproteobacteria|Alteromonadales|Moritellaceae|Moritella	1.84788	1.85817	1.01199	2.46554	0.587364	1.19641	0.0242654	1.45288	1.03755	0.940142	0.8242	0.7765	1.07735	1.10286	0.558297	1.35223	0.840135	1.58381	1.54535	0.721131	1.22341	1.11379	1.21362	0	0.695548	0.263595	1.02658	0.171123	0.114709	0	0.00160772	0	0.209753	0.123929	0.0993357	0	0	0.125392	0.0163666	0.0509944	0.121535	0	0.17518	0.403754	0	0.0158278	0.00262109	0	0.0279603
Proteobacteria|Gammaproteobacteria|Alteromonadales|Psychromonadaceae|Psychromonas	0.353112	0.60083	0.328411	0.564655	0.196639	0.396926	0.132357	0.553297	0.381742	0.213054	0.124744	0.38524	0.441989	0.327582	0.0584264	0.117694	0.443974	0.472293	0.490587	0.147073	0.31963	0.311551	0.22291	0.0178476	0.0596184	0	0.239654	0	0.245806	0.00557507	0.00160772	0	0	0	0	0	0	0.15047	0	0	0.0742716	0	0.00921999	0.0218245	0	0.0316556	0	0	0
Proteobacteria|Gammaproteobacteria|Alteromonadales|Shewanellaceae|Shewanella	0.140812	0.136869	0.0754129	0.192894	0.0561826	0.0816372	0.0154416	0.0602228	0.0685177	0.0507271	0.0757373	0.0963101	0.092081	0.0327582	0.0324591	0.222868	0.0683037	0.199503	0.0858527	0.13284	0.0440869	0.0233663	0.0495356	0.00892379	0.0397456	0	0.093	0	0	0	0	0	0.0327137	0	0.564972	0	0	0	0	0	0	0	0.23972	0	0	0	0	0	0
Proteobacteria|Gammaproteobacteria|Alteromonadales|[Chromatiaceae]|Rheinheimera	0	0	0	0	0	0	0	0	0	0.00676361	0	0	0	0	0	0	0.00341518	0	0	0	0	0	0	0	0	0	0	0.183346	0	0	0	0.495894	0	0	0	0	0.527899	0.0125392	0	0	0	0	0	0	0	0	0	0	0
Proteobacteria|Gammaproteobacteria|Enterobacteriales|Enterobacteriaceae|Other	0.0433266	0.0881527	0.0608169	0.0350717	0	0.00563016	0	0.0112918	0.0750432	0.0676361	0.133654	0.222717	0.128913	0.0982747	0.0843937	0.0701157	0.0443974	0.0488579	0.018397	0.0616757	0.0220434	0.0311551	0.0495356	0.0356952	0.0397456	0	0.175269	0	0	0	0.00803858	0	0	0	0.012417	0	0	0.438871	0	0	0	0.0856666	0	0	0.268898	0	0	0	0.0139801
Proteobacteria|Gammaproteobacteria|Enterobacteriales|Enterobacteriaceae|Erwinia	0.00866532	0.0139189	0	0.00350717	0.0127688	0.0281508	0	0.0978621	0.0848315	0.0743997	0.374231	0.638055	0.469613	0.55689	0.207738	0	0.0717189	0	0.036794	0.0711642	0.286565	0.116832	0.160991	0	0.0397456	0	0	0	0	0	0	0	0.119309	0	0	0	0	0.112853	0	0	0	0	0	0	0	0	0	0.00921829	0
Proteobacteria|Gammaproteobacteria|Enterobacteriales|Enterobacteriaceae|Morganella	0.177639	0.190224	0.0948744	0.294602	0.0561826	0.0844523	0	0.173141	0.146824	0.145418	0.0757373	0.0662132	0.092081	0.18017	0	0.182802	0.0307367	0.183217	0.128779	0.13284	0.0991954	0.0545214	0.185759	0.0178476	0.0596184	0	0.236077	0	0.450644	0	0	0	0.00192434	0	0	0	0	0	0.212766	0.00849907	0	0	0	0.0218245	0	0	0	0	0
Proteobacteria|Gammaproteobacteria|Enterobacteriales|Enterobacteriaceae|Proteus	0.119148	0.153107	0.0437882	0.11223	0.0357526	0.0591166	0	0.154321	0.117459	0.0777815	0.151475	0.078252	0.257827	0.0873553	0.116853	0.0150248	0.00341518	0.0570009	0.141044	0.0521871	0.0440869	0.0856765	0.0619195	1.25825	0.0794913	0.17764	0.00357692	0	0.0348225	0	0.00160772	0	0.232845	0	0.00620848	0	0	0	0.0163666	0	0	0	0	0	0	0	0	0.00921829	0.615127
Proteobacteria|Gammaproteobacteria|Enterobacteriales|Enterobacteriaceae|Serratia	0.201469	0.324773	0.0632496	0.280574	0.158333	0.0760071	0	0.154321	0.316487	0.114981	0.138109	0.10233	0.220994	0.202009	0.0259673	0.215355	0.105871	0.248361	0.153308	0.128096	0.121239	0.0856765	0.260062	0.0267714	0.0794913	0	0.160961	0	0	0.00557507	0	0	0	0	0.596014	0	0	0	0	0	0	0	0	0	0	0	0	0.00921829	0.0279603
Proteobacteria|Gammaproteobacteria|Enterobacteriales|Enterobacteriaceae|Trabulsiella	0.0173306	0.0162387	0.00243268	0.00701434	0	0.0140754	0	0.00752785	0.0358902	0.0236726	0.0133654	0.0662132	0.0276243	0.0163791	0.0194755	0.0876446	0.0648885	0.0203575	0.0674557	0.00474428	0.0110217	0.0233663	0.0866873	0.151704	0	0	0.0214615	0	0	0.128227	0.172026	0	0	0	0	0	0	0	0	0	0.00337598	0	0	0	0.288816	0	0	0	0.195722
Proteobacteria|Gammaproteobacteria|Legionellales|Other|Other	0	0	0	0	0.0280913	0	0	0	0	0	0	0.0361163	0	0	0	0	0	0	0	0	0	0	0	0	0	0	0	0	0	0	0	0	0	0	0	0	0.00567634	0	0	0	0.0607677	0	0	0	0	0	0.416754	0	0
Proteobacteria|Gammaproteobacteria|Legionellales	0	0.00463962	0.00486535	0	0	0	0	0	0.0228392	0.0135272	0.00445514	0.0180581	0	0.0218388	0	0.00500826	0.0102456	0	0	0.0142328	0	0	0	0	0	0	0	0	0.276532	0.00557507	0.221865	0	0.178963	0	0.198671	0	0.00567634	0	0	0	0.00337598	0.437351	0	0	0.00497958	0.2849	0	0.0184366	0.0279603
Proteobacteria|Gammaproteobacteria|Legionellales|Coxiellaceae	0	0	0	0	0.00255376	0	0	0	0	0	0	0	0	0	0	0	0	0	0	0	0	0	0	0	0	0	0	0.0611154	0	0	0	0.437933	0	0.743575	0	0	0	0	0	0.00849907	0	0	0	0	0	0	0	0	0.0139801
Proteobacteria|Gammaproteobacteria|Legionellales|Coxiellaceae|Aquicella	0	0	0	0	0	0	0	0	0	0	0	0	0	0	0	0	0	0	0	0	0	0	0	0	0	0	0	0	0	0	0	0	0	0	0	0	0	0	0	0	0.00337598	0.65828	0	0	0	0	0	0	0.0139801
Proteobacteria|Gammaproteobacteria|Legionellales|Legionellaceae|Other	0.00216633	0.00231981	0.00486535	0.00350717	0.00255376	0	0	0.00752785	0	0.0101454	0	0	0	0.00545971	0.0129836	0	0	0	0	0	0	0	0.0247678	0	0	0	0	0	0	0.133802	0.652733	0	0.373321	0.339458	0	0.00629564	0	0	0	0.00849907	0.00337598	0.00450877	0.4149	0	0.00497958	0.0158278	0.228035	0	0.0139801
Proteobacteria|Gammaproteobacteria|Legionellales|Legionellaceae|Legionella	0.00649899	0.00695943	0	0	0	0	0	0	0	0	0	0	0	0	0	0	0	0.0122145	0	0.0426985	0	0	0	0	0	0	0	0	0	0.239728	0	0	0	0	0	0	0	0.263323	0.0490998	0	0	0	0	0.120035	0.129469	0	0	0	0
Proteobacteria|Gammaproteobacteria|Oceanospirillales|Halomonadaceae|Other	0.0173306	0.00231981	0.0097307	0	0	0	0	0.0150557	0.052204	0.128509	0.0445514	0.0722326	0.294659	0.00545971	18.9431	0.0100165	0.0170759	0.00407149	0	0.03321	0.165326	0.358283	0.111455	0	0	0.0085955	0.186	0.00305577	0.00614515	0	0.530547	0.00644019	0.00577301	0.0215529	0.012417	0.00629564	0.00567634	0.0125392	0.0490998	48.3257	0.0135039	0.00450877	0	0	0.856488	0.680595	0.0131055	0.0276549	0.097861
Proteobacteria|Gammaproteobacteria|Oceanospirillales|Halomonadaceae|Chromohalobacter	0.00433266	0	0	0	0	0.0140754	0	0.0263475	0.00326275	0.00338181	0	0.00601938	0.0276243	0	2.22669	0	0.00683037	0.016286	0	0.0142328	0.0110217	0.00778877	0	0	0	0.00286516	0.175269	0.00305577	0	0	0.00321543	0.00322009	0.00192434	0	0.266965	0	0	0	0	2.81319	0	0	0.00921999	0.0109123	0.612489	0	0	0.00921829	0
Proteobacteria|Gammaproteobacteria|Oceanospirillales|Halomonadaceae|Halomonas	0.0108317	0	0	0	0	0	0	0	0	0.00338181	0	0	0	0	0.129836	0	0	0	0	0	0	0	0.0371517	0	0	0	0	0	0	0	0	0	0	0	0	0	0	0	0	0.569437	0	0	0	0	0	0.0158278	0.00262109	0	0
Proteobacteria|Gammaproteobacteria|Pseudomonadales|Moraxellaceae|Other	0	0.00463962	0	0	0.0127688	0.00844523	0.00441189	0.00376393	0	0	0	0	0	0	0	0	0	0	0	0	0	0	0	0	0	0	0	0	0	0	0	0	0.00192434	0.00538822	0	0	0	0	0.0163666	0	0	0	0	0.0109123	0	0	0.141539	0	0
Proteobacteria|Gammaproteobacteria|Pseudomonadales|Moraxellaceae|Acinetobacter	0.00649899	0.0394367	0.082711	0.0105215	0.0306451	0.0844523	0.0573546	0.0828064	0.195765	0.0946906	0.0356411	0.132426	0.0828729	0.092815	0.110361	0.105174	0.232233	0.0732869	0.018397	0.227726	0.0440869	0.132409	0.0371517	0.00892379	0.0993641	0.00286516	0.143077	0.488923	0.00204838	0.00557507	0.165595	0.898406	0.00192434	0.538822	0.0807102	0	0.709542	0.238245	0.229133	0.110488	0.283583	0.00450877	0.02766	0.327368	0.00497958	0	0.19134	0.37795	0
Proteobacteria|Gammaproteobacteria|Pseudomonadales|Moraxellaceae|Enhydrobacter	0	0	0	0	0	0	0.161034	0	0	0	0	0	0	0	0	0	0.0204911	0	0.036794	0	0	0	0	0	0	0	0	0	0.313403	0	0	0	0	0	0	0	0.00567634	0	0	0	0	0	0	0	0	0	0	0	0
Proteobacteria|Gammaproteobacteria|Pseudomonadales|Moraxellaceae|Perlucidibaca	0	0	0	0.00350717	0	0.00281508	0	0	0	0.00338181	0	0	0	0.00545971	0	0	0.00341518	0	0	0	0	0	0	0	0	0	0	0	0.00204838	0.0111501	0.00160772	0.00322009	0.125082	0.00538822	0	0	0	0	0	0	0	0.00450877	0	0	0.00497958	0	0	0	0
Proteobacteria|Gammaproteobacteria|Pseudomonadales|Moraxellaceae|Psychrobacter	0.0974849	0.185585	0.0340575	0.119244	0.0153225	0.0563016	0.0750022	0.0677507	0.114196	0.0642543	0.0757373	0.0421357	0.0552486	0.0764359	0.519346	0.0600992	0.0853796	0.0773584	0.128779	0.104374	0.0440869	0.101254	0.136223	0	0.0397456	0	0	0	0	0	0	0	0	0.247858	0	0.00629564	0.00567634	0	0	0.81591	0.00337598	0	0.986539	0	0	0	0.00262109	0	0
Proteobacteria|Gammaproteobacteria|Pseudomonadales|Pseudomonadaceae	0.0736553	0.139189	0.0340575	0.0771578	0.0204301	2.97554	0.205153	3.02996	3.68691	2.77308	0.196026	0.19864	0.138122	0.109194	0.0649182	0.117694	0.105871	0.118073	0.116514	0.0901414	0.121239	0.0778877	0.123839	0	0.158983	0	0.00357692	0.00305577	0	0	0.969453	0.00322009	1.44518	0.0915998	0.322841	0	0	0.0250784	0.1473	0.00849907	0.00675197	0.00450877	0	0.0109123	0.00995917	0.0316556	0	0.00921829	0
Proteobacteria|Gammaproteobacteria|Pseudomonadales|Pseudomonadaceae|Pseudomonas	0.0151643	0.0463962	0.0559515	0.0280574	0.084274	0.140754	0.366187	0.0715146	0.127247	0.0777815	0.0757373	0.282911	0.19337	0.147412	0.558297	0.152752	0.430313	0.175074	0.0429264	0.204004	0.143282	0.0545214	0.185759	0	0.0993641	1.53286	0.704654	2.24599	1.03238	2.88231	2.46624	1.89019	0.810145	1.2824	1.49004	2.86452	1.90725	1.88088	4.41899	0.671426	2.86959	3.26886	2.3511	3.50284	3.70979	3.10225	1.8636	5.76143	0.475325
Proteobacteria|Gammaproteobacteria|Salinisphaerales|Salinisphaeraceae|Salinisphaera	0	0	0	0	0	0	0	0	0	0	0	0	0.0552486	0	2.33056	0	0	0.0285005	0	0.137584	0	0	0.0123839	0	0	0	0	0	0.00204838	0	0	0	0	0	0	0	0	0	0	0.883903	0	0	0	0	0	0	0	0	0
Proteobacteria|Gammaproteobacteria|Vibrionales|Other|Other	0.0736553	0.0324773	0.0364901	0.0841721	0.0178763	0.123863	0	0.0715146	0.0946197	0.0710179	0.0133654	0.0180581	0.0276243	0.0163791	0.0129836	0.00751239	0.0204911	0.040715	0.0674557	0.0284657	0.0110217	0.00778877	0.0619195	0.107085	0.0198728	0.00573033	0.0250385	0.00611154	0.00409677	0	0.00321543	0	0.00769734	0.00538822	0	0	0	0	0.0163666	0	0	0	0	0	0.00497958	0	0	0	0.0139801
Proteobacteria|Gammaproteobacteria|Vibrionales|Vibrionaceae|Other	0.381274	0.266778	0.131364	0.431382	0.107258	0.315289	0.00661784	0.188196	0.163137	0.250254	0.124744	0.252814	0.220994	0.354881	0.0519346	0.165273	0.273215	0.35422	0.269823	0.0996299	0.0991954	0.155775	0.396285	0	0.178855	0.280786	0.0143077	0	0.00819353	0	0	0	0	0	0	0	0	0	0	0	0	0	0	0	0	0	0	0	0
Proteobacteria|Gammaproteobacteria|Vibrionales|Vibrionaceae|Aliivibrio	0.522086	0.784095	0.401391	0.764564	0.171102	0.444782	0	0.459199	0.394793	0.463307	0.369776	0.38524	0.515654	0.584189	0.188263	0.320529	0.590827	0.62701	0.650028	0.104374	0.716411	0.358283	0.421053	0.0267714	0.337838	0	0.121615	0	0.340032	0	0	0	0.00577301	0.1832	0	0	0	0.238245	0.0163666	0	0	0	0	0	0.00497958	0	0	0	0
Proteobacteria|Gammaproteobacteria|Vibrionales|Vibrionaceae|Photobacterium	29.8195	31.4636	20.4637	39.34	13.7545	23.1484	3.10597	25.1882	20.5194	16.4795	17.9988	21.6156	24.9171	24.8253	8.03687	17.3311	18.9509	24.315	30.0117	11.9508	21.0184	15.7956	25.8204	0.812065	13.593	2.48696	15.9388	1.09396	2.70182	0.111501	1.41961	0.0289808	4.20852	1.64341	1.63283	0.547721	0.885508	2.45768	2.20949	0.569437	0.641437	0.541052	1.3369	0.796595	0.71208	1.1396	0.028832	0.479351	0.307563
Proteobacteria|Gammaproteobacteria|Vibrionales|Vibrionaceae|Vibrio	0.0346613	0.0371169	0	0.0245502	0	0.00844523	0	0.00752785	0	0	0	0	0	0.0109194	0.0389509	0.0200331	0.037567	0.0122145	0.0122647	0	0.0220434	0.00778877	0	0	0	0	0	0	0	0	0	0	0	0	0	0	0	0	0	0	0	0	0	0	0	0	0	0	0
Proteobacteria|Gammaproteobacteria|Xanthomonadales|Sinobacteraceae	0	0	0	0	0	0	0	0	0	0	0	0	0	0	0	0	0	0	0	0	0	0	0	0	0	0	0	0	0	0	0	0	0	0	0	0	0	0	0	0	0	0	0	0	0	0	0	1.09698	0
Proteobacteria|Gammaproteobacteria|Xanthomonadales|Xanthomonadaceae|Other	0	0	0	0	0	0.0309659	0	0.048931	0.00978825	0	0	0	0	0	0	0	0	0	0	0	0	0	0	0	0	0	0	0	0	0	0	0	0	0	0.273173	0	0	0	0	0	0	0	0	0	0	0	0	0	0
Proteobacteria|Gammaproteobacteria|Xanthomonadales|Xanthomonadaceae	0	0	0	0	0	0	0	0	0	0	0.00891027	0	0	0	0	0	0	0	0	0	0	0	0	0	0	0	0	0	0	0	0	0	0	0	0	0	0.266788	0.376176	0	0	0	0	0.442559	0	0.12449	0	0	0.00921829	0
Proteobacteria|Gammaproteobacteria|Xanthomonadales|Xanthomonadaceae|Dokdonella	0.00433266	0	0	0	0	0	0	0	0.00326275	0	0	0	0	0	0	0	0	0	0	0	0	0	0	0	0	0	0	0	0	0	0	0	0	0	0	0	0.482489	0	0	0	0	0	0	0.294631	0	0.221589	0	0	0
Proteobacteria|Gammaproteobacteria|Xanthomonadales|Xanthomonadaceae|Ignatzschineria	0.0216633	0.0208783	0.0218941	0.0105215	0	0.106973	0	0.0865703	0.078306	0.0541089	0.0178205	0.0361163	0	0.0272985	0.00649182	0	0.102456	0.0285005	0.00613234	0.00474428	0.0110217	0	0.0123839	0.178476	0	0	0	0.00305577	0	0	0.366559	0	0.152022	0	0	0	0	0	0.0163666	0.0849907	0	0.00450877	0	0	0	0	0	0	0.489305
Proteobacteria|Gammaproteobacteria|Xanthomonadales|Xanthomonadaceae|Stenotrophomonas	0.00216633	0.00927924	0	0	0.0178763	0	0	0.0376393	0.0065255	0	0	0	0.0552486	0.0109194	0	0	0	0.0203575	0.00613234	0.0237214	0	0	0.0123839	0	0	0	0	0.265852	0.00204838	0.117076	0	0.00322009	0.509949	0	0.130378	0.00629564	0.141908	0	0.294599	0.0764916	0.138415	0	0.01844	1.10214	0.00497958	0.443178	0.322395	0	0
SR1	0.0519919	0.0556754	0.0778456	0	0.0919352	0.0309659	1.12503	0	0	0	0.0490065	0	0.469613	0	0.0324591	0	0.00341518	0.219861	0.018397	0.0806528	0.0330651	0.101254	0.136223	0.0267714	0	0.366741	2.61115	7.70665	2.77146	0.00557507	0.0096463	0	0.962168	0.00538822	0.012417	0.579199	2.79276	3.43574	2.65139	0.0169981	0.0135039	2.29045	0.01844	2.10607	3.17697	0.0158278	1.00126	1.40118	0.335524
Spirochaetes|Spirochaetes|Sphaerochaetales|Sphaerochaetaceae|wall-less	0.0303286	0.0347971	0.0170287	0.0280574	0.0255376	0.00563016	0	0.0376393	0.00978825	0.00676361	0	0.0361163	0.0460405	0.0272985	0	0.0600992	0	0	0.018397	0.0142328	0.0551086	0	0	0	0.0198728	0	0	0	0.147484	0	0	0	0	0	0	0	0	0	0	0	0	0	0	0	0	0	0	0	0
Spirochaetes|Spirochaetes|Spirochaetales|Spirochaetaceae|Other	0	0	0.00486535	0.0140287	0	0	0	0	0	0	0	0	0.0184162	0	0	0	0	0	0	0.00948857	0	0	0	0	0.0198728	0.295112	0	0	0.253999	0.312204	0	0	0.119309	0.0592704	0	0	0	0	0	0	0	0	0	0.534701	0	0	0	0.424041	0.0139801
Spirochaetes|Spirochaetes|Spirochaetales|Spirochaetaceae|Spirochaeta	0	0.0255179	0.0121634	0	0	0	0.10368	0.00376393	0.0065255	0.016909	0.0400962	0	0.0184162	0	0.00649182	0.0450744	0.0136607	0.0570009	0.00613234	0.00948857	0	0.0155775	0	0	0	0.126067	0.207461	0.290298	0.00409677	0.323354	0	0.495894	0.423354	0.522657	0.509095	0.00629564	0	0.438871	0	0.0934897	0.229567	0.135263	0.0921999	0	0.0995917	0.221589	0.00262109	0.37795	0.0419404
Spirochaetes|[Brevinematae]|[Brevinematales]|Brevinemataceae	0	0	0	0	0	0	0	0	0	0	0	0	0	0	0	0	0	0	0	0	0.0220434	0	0	0	0	0.106011	0.0357692	0.0091673	0.0225322	0.0167252	0.245981	0.0322009	0.0250164	0.0538822	0.0310424	8.03324	14.3838	0.125392	0.163666	0.110488	0.0877756	0.0721403	0.03688	0.0872981	0.0448163	0.221589	0.0157266	0.0737463	0.111841
Spirochaetes|[Leptospirae]|[Leptospirales]|Leptospiraceae|Turneriella	0	0	0	0	0	0	0	0	0	0	0	0	0	0	0	0	0	0	0	0	0	0	0	0	0	0	0	0	0.147484	0	0	0	0	0	0	0	0	0	0	0	0	0	0	0.163684	0	0	0	0.00921829	0
TM6|Other|Other|Other|Other	0	0	0	0.0105215	0	0	0	0.00752785	0.0195765	0	0	0	0.0092081	0	0	0	0	0	0.0122647	0	0	0	0	0	0	0	0	0.0977846	0	0.0947762	0	0	0	0	0	0	0.0624397	0	0	0.0339963	0	0	0	0.0218245	0	0.126622	0	0	0
TM6|SJA-4|Other|Other|Other	0	0	0	0	0	0	0	0	0	0	0	0	0	0	0	0	0	0	0	0	0	0	0	0	0	0	0	0	0.00204838	0	0.435691	0	0	0	0	0	0	0	0	0	0	0	0	0	0	0	0	0	0
TM6|SJA-4	0	0	0	0	0	0	0	0	0	0	0	0	0	0	0	0	0	0	0	0	0	0	0	0	0	0	0	0	0	0	0	0	0.144325	0	0	0.00629564	0	0	0	0	0	0	0	0	0	0	0	0	0
TM7|Other|Other|Other|Other	0	0	0	0	0	0	0	0	0.00326275	0	0	0	0	0	0	0	0	0	0	0	0	0	0	0	0	0	0	0	0	0	0	0	0.205904	0	0	0	0	0	0	0	0	0	0	0	0	0.2849	0	0	0
TM7	0	0.011599	0	0	0	0	0	0	0	0	0.0267308	0.0601938	0.0276243	0	0.0454427	0.00250413	0	0.0122145	0.00613234	0	0	0.0155775	0	0	0.0198728	0	0	0	0	0.501756	0.00160772	0.00322009	0.00192434	0.0323293	0.807103	0	0.437078	0.539185	0	0.0764916	0.472638	0	0	0.33828	0	0	0	0	0
TM7|MJK10	0	0	0	0	0	0	0	0	0	0	0	0	0	0	0	0	0	0	0	0	0	0	0	0	0	0	0	0	0	0.518481	0	0.00322009	0.00384867	0	0	0	0	0	0	0	0	0	0	0	0	0	0	0	0
TM7|SC3	0	0	0	0	0	0	0	0	0	0	0	0	0	0	0	0	0	0	0	0	0	0	0	0	0	0	0	0.528648	0	0	0	0.00322009	0.00192434	0	0	0	0	0	0	0	0	0	0	0	0	0	0	0	0
TM7|TM7-1	0	0.00463962	0.0170287	0	0	0.00563016	0.00220595	0	0	0	0.0222757	0	0	0	0	0	0	0	0.018397	0	0	0	0.0495356	0	0	0.00573033	0.368423	0.293354	0	0.00557507	0.00160772	0	0.00192434	0.0161647	0.378717	0	0	0.163009	0.0163666	0.0594935	0	0.396772	0.811359	1.64775	0.71208	0.0158278	0	0	0.0838809
TM7|TM7-3|Other|Other|Other	0	0.00231981	0	0	0.0357526	0	0	0	0	0	0.00445514	0	0	0	0	0.0225372	0	0	0	0	0	0	0	0	0.0198728	0	0	1.10619	0	0.457156	0.590032	0.0225407	0.386791	0	0.00620848	0.00629564	0.794687	0	0.0163666	0	0	0.00450877	0.01844	0.0109123	0.00497958	0	0	0	0.0139801
TM7|TM7-3	0	0.00695943	0	0	0.00510751	0	0	0	0	0.0135272	0	0	0	0	0	0	0	0	0	0.0142328	0	0	0	0	0	0	0	0.00305577	0.00204838	0	0.00160772	2.56963	0.00192434	0.0323293	0	0	0.017029	0	0	0	0	0.257	0.00921999	0	0.0199183	0	0	0	0
TM7|TM7-3|Blgi18	0	0	0	0	0	0	0	0	0	0	0	0	0	0	0	0	0	0.00407149	0	0	0	0.00778877	0	0	0	0	0	0.00305577	0.00204838	0	0	0	0	0	0	0	0.00567634	0	0	0	0	0	0	0	0	0.0316556	0	0.663717	0
TM7|TM7-3|EW055	0	0	0	0	0	0	0	0	0.00978825	0	0	0	0	0	0	0	0	0	0	0	0	0	0	0	0	0	0	0.302521	0	0.00557507	0.397106	0	0	0.00538822	0	0	0	0.0125392	0	0.00849907	0.00337598	0	0	0.0109123	0.00995917	0	0.463934	0	0
Verrucomicrobia|Verrucomicrobiae|Verrucomicrobiales|Verrucomicrobiaceae	0	0.00463962	0.00243268	0	0.00255376	0	0	0.00376393	0	0	0.0222757	0.0300969	0.0184162	0	0	0.00751239	0	0.0122145	0.0122647	0	0	0.0467326	0	0	0	0	0	0	0	0	0.123794	0	0	0	0.0186254	0.0440695	0	0	0	0	0	0	0	0	0	0.0158278	0	0	0
[Thermi]|Deinococci|Thermales|Thermaceae|Thermus	0	0	0	0.00350717	0	0	0	0	0	0	0	0	0	0	0	0.00250413	0	0	0	0	0	0	0	0	0	0	0	0	0.00204838	0	0	0	0.334834	0	0	0	0	0	0	0	0	0.193877	0	0	0.00497958	0	0	0	0.0139801
[truncated: 1 more columns]
