# Supplementary material for: Alternative Protein Sources in the Diet Modulate Microbiota and Functionality in the Distal Intestine of Atlantic Salmon (Salmo salar)
Source: Appl Environ Microbiol. 2017 Feb 15;83(5):e02615-16. doi: 10.1128/AEM.02615-16 (PMC5311410; doi:10.1128/AEM.02615-16)
Supplement: Supplemental material [file AEM.02615-16_zam999117678sd3.xlsx]

## Sheet: Digesta
Supplementary dataset 3. Core microbiota.
Core microbiota Digesta
Bacteroidetes|Flavobacteriia|Flavobacteriales|Flavobacteriaceae
Bacteroidetes|Bacteroidia|Bacteroidales|Bacteroidaceae|Bacteroides
Proteobacteria|Gammaproteobacteria|Vibrionales|Vibrionaceae|Photobacterium
Proteobacteria|Gammaproteobacteria|Enterobacteriales|Enterobacteriaceae|Morganella
Proteobacteria|Gammaproteobacteria|Pseudomonadales|Moraxellaceae|Psychrobacter
Proteobacteria|Gammaproteobacteria|Alteromonadales|Shewanellaceae|Shewanella
Bacteroidetes|Bacteroidia|Bacteroidales
Proteobacteria|Gammaproteobacteria
Proteobacteria|Gammaproteobacteria|Alteromonadales|Psychromonadaceae|Psychromonas
Armatimonadetes|[Fimbriimonadia]|[Fimbriimonadales]|[Fimbriimonadaceae]|Fimbriimonas
Proteobacteria|Gammaproteobacteria|Pseudomonadales|Moraxellaceae|Acinetobacter
Proteobacteria|Gammaproteobacteria|Enterobacteriales|Enterobacteriaceae|Trabulsiella
Proteobacteria|Gammaproteobacteria|Vibrionales|Vibrionaceae
Firmicutes|Clostridia|Clostridiales|Peptostreptococcaceae|Peptostreptococcus
Firmicutes|Bacilli|Lactobacillales|Leuconostocaceae|Leuconostoc
Firmicutes|Bacilli|Bacillales|Bacillaceae|Bacillus
Firmicutes|Bacilli|Lactobacillales|Aerococcaceae|Granulicatella
Proteobacteria|Gammaproteobacteria|Vibrionales|Vibrionaceae|Aliivibrio
Proteobacteria|Gammaproteobacteria|Vibrionales
Firmicutes|Bacilli|Lactobacillales|Lactobacillaceae
Firmicutes|Clostridia|Clostridiales
Proteobacteria|Gammaproteobacteria|Pseudomonadales|Pseudomonadaceae|Pseudomonas
Firmicutes|Bacilli|Lactobacillales|Enterococcaceae|Vagococcus
Firmicutes|Bacilli|Lactobacillales|Leuconostocaceae|Weissella
Firmicutes|Bacilli|Lactobacillales|Lactobacillaceae|Lactobacillus
Bacteroidetes|Cytophagia|Cytophagales
Bacteroidetes|Flavobacteriia|Flavobacteriales|Cryomorphaceae|Fluviicola
Firmicutes|Bacilli|Lactobacillales|Streptococcaceae|Lactococcus
Proteobacteria|Gammaproteobacteria|Alteromonadales|Moritellaceae|Moritella
Firmicutes|Bacilli|Lactobacillales|Streptococcaceae|Streptococcus
Firmicutes|Clostridia|Clostridiales|Peptostreptococcaceae
Firmicutes|Bacilli|Bacillales|Staphylococcaceae|Staphylococcus
Proteobacteria|Gammaproteobacteria|Enterobacteriales|Enterobacteriaceae|Serratia
OD1|ZB2
Firmicutes|Bacilli|Bacillales|Planococcaceae|Sporosarcina
Firmicutes|Bacilli|Lactobacillales
Fusobacteria|Fusobacteriia|Fusobacteriales|Fusobacteriaceae|Cetobacterium
Fusobacteria|Fusobacteriia|Fusobacteriales
Firmicutes|Clostridia|Clostridiales|Veillonellaceae|Acidaminococcus
Firmicutes|Bacilli|Lactobacillales|Enterococcaceae
Firmicutes|Bacilli|Bacillales
Bacteroidetes|Flavobacteriia|Flavobacteriales|[Weeksellaceae]|Chryseobacterium
Firmicutes|Clostridia|Clostridiales|Clostridiaceae|Clostridium
Actinobacteria|Coriobacteriia|Coriobacteriales|Coriobacteriaceae|Atopobium
Firmicutes|Clostridia|Clostridiales|Clostridiaceae
Proteobacteria|Gammaproteobacteria|Alteromonadales
Fusobacteria|Fusobacteriia|Fusobacteriales|Fusobacteriaceae|Fusobacterium
Fusobacteria|Fusobacteriia|Fusobacteriales|Fusobacteriaceae
Fusobacteria|Fusobacteriia|Fusobacteriales|Fusobacteriaceae|Psychrilyobacter
Bacteroidetes|Flavobacteriia|Flavobacteriales|Flavobacteriaceae|Flavobacterium
Proteobacteria|Gammaproteobacteria|Pseudomonadales|Pseudomonadaceae
Firmicutes|Clostridia|Clostridiales|[Tissierellaceae]|Gallicola
Proteobacteria|Gammaproteobacteria|Enterobacteriales|Enterobacteriaceae|Proteus
Firmicutes|Clostridia|Clostridiales|Lachnospiraceae
Proteobacteria|Betaproteobacteria|Burkholderiales|Comamonadaceae
Firmicutes|Erysipelotrichi|Erysipelotrichales|Erysipelotrichaceae
Bacteroidetes|Sphingobacteriia|Sphingobacteriales
Firmicutes|Clostridia|Clostridiales|[Tissierellaceae]|Peptoniphilus
Actinobacteria|Coriobacteriia|Coriobacteriales|Coriobacteriaceae
Proteobacteria|Betaproteobacteria|Burkholderiales|Comamonadaceae|Delftia

## Sheet: Mucosa
Supplementary dataset 3. Core microbiota.
Core microbiota Mucosa
Bacteroidetes|Flavobacteriia|Flavobacteriales|Flavobacteriaceae
OD1|ZB2
Actinobacteria|Actinobacteria|Actinomycetales|Microbacteriaceae|Microbacterium
Bacteroidetes|Cytophagia|Cytophagales|Cytophagaceae
Proteobacteria|Deltaproteobacteria|Myxococcales|Polyangiaceae
Bacteroidetes|Bacteroidia|Bacteroidales|Rikenellaceae|Blvii28
Proteobacteria|Alphaproteobacteria|Caulobacterales|Caulobacteraceae
Proteobacteria|Gammaproteobacteria|Vibrionales|Vibrionaceae|Photobacterium
Actinobacteria|Actinobacteria|Actinomycetales|Microbacteriaceae
Fusobacteria|Fusobacteriia|Fusobacteriales|Fusobacteriaceae|Cetobacterium
Proteobacteria|Alphaproteobacteria|Rhizobiales|Methylobacteriaceae
Proteobacteria|Betaproteobacteria|Burkholderiales|Oxalobacteraceae|Polynucleobacter
Proteobacteria|Betaproteobacteria|Burkholderiales|Oxalobacteraceae|Ralstonia
Proteobacteria|Gammaproteobacteria
Actinobacteria|Actinobacteria|Actinomycetales|Nocardiaceae|Rhodococcus
Armatimonadetes|[Fimbriimonadia]|[Fimbriimonadales]|[Fimbriimonadaceae]|Fimbriimonas
Bacteroidetes|Flavobacteriia|Flavobacteriales|[Weeksellaceae]|Chryseobacterium
Fusobacteria|Fusobacteriia|Fusobacteriales|Fusobacteriaceae|Fusobacterium
Firmicutes|Clostridia|Clostridiales|Peptostreptococcaceae|Peptostreptococcus
Proteobacteria|Alphaproteobacteria|Rhizobiales|Brucellaceae|Ochrobactrum
Proteobacteria|Alphaproteobacteria|Sphingomonadales|Sphingomonadaceae|Sphingomonas
Bacteroidetes|Flavobacteriia|Flavobacteriales|Flavobacteriaceae|Flavobacterium
Fusobacteria|Fusobacteriia|Fusobacteriales|Fusobacteriaceae|Psychrilyobacter
Firmicutes|Clostridia|Clostridiales
Proteobacteria|Gammaproteobacteria|Pseudomonadales|Pseudomonadaceae|Pseudomonas
Proteobacteria|Alphaproteobacteria|Caulobacterales|Caulobacteraceae|Caulobacter
Actinobacteria|Actinobacteria|Actinomycetales|ACK-M1
Proteobacteria|Betaproteobacteria|Burkholderiales|Comamonadaceae|Limnohabitans
Proteobacteria|Betaproteobacteria|Burkholderiales|Comamonadaceae
Firmicutes|Bacilli|Lactobacillales|Leuconostocaceae|Weissella
Proteobacteria|Alphaproteobacteria|Rhizobiales|Bradyrhizobiaceae|Bradyrhizobium
Bacteroidetes|Sphingobacteriia|Sphingobacteriales
Spirochaetes|[Brevinematae]|[Brevinematales]|Brevinemataceae
Bacteroidetes|Cytophagia|Cytophagales
Bacteroidetes|Flavobacteriia|Flavobacteriales|Cryomorphaceae|Fluviicola
Bacteroidetes|Sphingobacteriia|Sphingobacteriales|Sphingobacteriaceae|Pedobacter
Proteobacteria|Betaproteobacteria|Burkholderiales|Comamonadaceae|Delftia

## Sheet: All samples
Supplementary dataset 3. Core microbiota.
Core microbiota all samples
OD1|ZB2
Bacteroidetes|Flavobacteriia|Flavobacteriales|Flavobacteriaceae
Proteobacteria|Gammaproteobacteria|Vibrionales|Vibrionaceae|Photobacterium
Fusobacteria|Fusobacteriia|Fusobacteriales|Fusobacteriaceae|Cetobacterium
Proteobacteria|Gammaproteobacteria
Armatimonadetes|[Fimbriimonadia]|[Fimbriimonadales]|[Fimbriimonadaceae]|Fimbriimonas
Bacteroidetes|Flavobacteriia|Flavobacteriales|[Weeksellaceae]|Chryseobacterium
Fusobacteria|Fusobacteriia|Fusobacteriales|Fusobacteriaceae|Fusobacterium
Firmicutes|Clostridia|Clostridiales|Peptostreptococcaceae|Peptostreptococcus
Fusobacteria|Fusobacteriia|Fusobacteriales|Fusobacteriaceae|Psychrilyobacter
Bacteroidetes|Flavobacteriia|Flavobacteriales|Flavobacteriaceae|Flavobacterium
Firmicutes|Clostridia|Clostridiales
Proteobacteria|Gammaproteobacteria|Pseudomonadales|Pseudomonadaceae|Pseudomonas
Firmicutes|Bacilli|Lactobacillales|Leuconostocaceae|Weissella
Proteobacteria|Betaproteobacteria|Burkholderiales|Comamonadaceae
Bacteroidetes|Sphingobacteriia|Sphingobacteriales
Bacteroidetes|Cytophagia|Cytophagales
Bacteroidetes|Flavobacteriia|Flavobacteriales|Cryomorphaceae|Fluviicola
Proteobacteria|Betaproteobacteria|Burkholderiales|Comamonadaceae|Delftia
