# Supplementary material for: Alternative Protein Sources in the Diet Modulate Microbiota and Functionality in the Distal Intestine of Atlantic Salmon (Salmo salar)
Source: Appl Environ Microbiol. 2017 Feb 15;83(5):e02615-16. doi: 10.1128/AEM.02615-16 (PMC5311410; doi:10.1128/AEM.02615-16)
Supplement: Supplemental material [file AEM.02615-16_zam999117678sd4.xlsx]

## Sheet: Sheet1
Supplementary Table 1. Formulation of the experimental dietsα
	FM	PM	SBMWG	SPCPM	GMWG
Ingredients (g/kg)
Fish mealβ	723.5	143	202.4	362.2	276.6
Wheat gluten€			220		145
Poultry mealΩ		580		60
HiPro Soya			300
SPC				300
Guar meal					300
Tapiocaä	110	110	110	110	110
Rape oil¤	80	80	80	80	80
Fish oilɷ	80	80	80	80	80
Premix N£	6	6.5	7.1	7.3	7.9
Yttrium	0.5	0.5	0.5	0.5	0.5
Chemical Composition (%)
Crude protein	51.4	49.4	47	46.4	49.9
Crude lipid	23.3	25.7	20.5	22.3	22
Starch	10.6	11.4	12	11.8	13.3
Ash	9.3	9.6	5	7.3	6
αAbbreviations: FM, Fishmeal diet; PM, Poultry meal diet; SBMWG, Soybean meal wheat gluten diet;
SPCPM, Soy protein concentrate poultry meal diet; GMWG, Guar meal wheat gluten diet. β Fish meal (Norsild, NOR);
€ Wheat gluten (Lantmännen, SW); Ω Poultry meal (Gepro, D); Tapiocaä (KMC, DK);
¤ Rape oil (Emmelev-Scanola, DK); ɷ Fish oil (FF Skagen, DK); £ Premix N (BioMar premix).
Minerals, vitamins and synthetic amino acids to cover the nutrient requirements of the species.
